# Supplementary material for: A sparse Bayesian factor model for the construction of gene co-expression networks from single-cell RNA sequencing count data
Source: BMC Bioinformatics. 2020 Aug 18;21:361. doi: 10.1186/s12859-020-03707-y (PMC7437941; doi:10.1186/s12859-020-03707-y)
Supplement: Supplementary file 2 — Additional file 2 Excel file containing lists of gene names and significant GO terms from the real data analyses. [file 12859_2020_3707_MOESM2_ESM.xltx]

## Sheet: MBSC High Interaction Genes
List of 19 genes in high STRING interaction network detected by HBFM
Gene Name
Calb1
Calb2
Cck
Crh
Foxp2
Lhx6
Npy
Pax6
Penk
Pvalb
Reln
Sst
Tbr1
Vip

## Sheet: MBSC GO Terms
#term ID	term description	observed gene count	background gene count	false discovery rate	matching proteins in your network (IDs)	matching proteins in your network (labels)
GO:0007610	behavior	10	655	5.34e-10	ENSMUSP00000019906,ENSMUSP00000029876,ENSMUSP00000031545,ENSMUSP00000031843,ENSMUSP00000035120,ENSMUSP00000046787,ENSMUSP00000061185,ENSMUSP00000066822,ENSMUSP00000087870,ENSMUSP00000124052	Calb1,Cck,Crh,Foxp2,Npy,Pax6,Penk,Reln,Tbr1,Vip
GO:0021987	cerebral cortex development	6	124	5.53e-08	ENSMUSP00000031545,ENSMUSP00000031843,ENSMUSP00000046787,ENSMUSP00000087870,ENSMUSP00000108584,ENSMUSP00000124052	Foxp2,Lhx6,Npy,Pax6,Reln,Tbr1
GO:0007611	learning or memory	7	286	7.36e-08	ENSMUSP00000019906,ENSMUSP00000029876,ENSMUSP00000031545,ENSMUSP00000046787,ENSMUSP00000061185,ENSMUSP00000087870,ENSMUSP00000124052	Calb1,Crh,Foxp2,Pax6,Reln,Tbr1,Vip
GO:0030900	forebrain development	7	415	4.67e-07	ENSMUSP00000031545,ENSMUSP00000031843,ENSMUSP00000046787,ENSMUSP00000061185,ENSMUSP00000087870,ENSMUSP00000108584,ENSMUSP00000124052	Crh,Foxp2,Lhx6,Npy,Pax6,Reln,Tbr1
GO:0010469	regulation of signaling receptor activity	7	550	2.38e-06	ENSMUSP00000004480,ENSMUSP00000019906,ENSMUSP00000031843,ENSMUSP00000035120,ENSMUSP00000061185,ENSMUSP00000066822,ENSMUSP00000124052	Cck,Crh,Npy,Penk,Reln,Sst,Vip
GO:0003008	system process	9	1454	4.08e-06	ENSMUSP00000019906,ENSMUSP00000029876,ENSMUSP00000031545,ENSMUSP00000031843,ENSMUSP00000046787,ENSMUSP00000061185,ENSMUSP00000066822,ENSMUSP00000087870,ENSMUSP00000124052	Calb1,Crh,Foxp2,Npy,Pax6,Penk,Reln,Tbr1,Vip
GO:0050877	nervous system process	8	981	4.08e-06	ENSMUSP00000019906,ENSMUSP00000029876,ENSMUSP00000031545,ENSMUSP00000046787,ENSMUSP00000061185,ENSMUSP00000066822,ENSMUSP00000087870,ENSMUSP00000124052	Calb1,Crh,Foxp2,Pax6,Penk,Reln,Tbr1,Vip
GO:0021877	forebrain neuron fate commitment	3	14	1.18e-05	ENSMUSP00000046787,ENSMUSP00000087870,ENSMUSP00000108584	Lhx6,Pax6,Tbr1
GO:0033555	multicellular organismal response to stress	4	90	2.2e-05	ENSMUSP00000035120,ENSMUSP00000061185,ENSMUSP00000066822,ENSMUSP00000124052	Cck,Crh,Penk,Reln
GO:0007399	nervous system development	9	2181	7.44e-05	ENSMUSP00000031545,ENSMUSP00000031843,ENSMUSP00000035120,ENSMUSP00000046787,ENSMUSP00000061185,ENSMUSP00000066822,ENSMUSP00000087870,ENSMUSP00000108584,ENSMUSP00000124052	Cck,Crh,Foxp2,Lhx6,Npy,Pax6,Penk,Reln,Tbr1
GO:0001764	neuron migration	4	139	9.73e-05	ENSMUSP00000035120,ENSMUSP00000087870,ENSMUSP00000108584,ENSMUSP00000124052	Cck,Lhx6,Pax6,Reln
GO:0007612	learning	4	165	0.00018	ENSMUSP00000031545,ENSMUSP00000046787,ENSMUSP00000061185,ENSMUSP00000124052	Crh,Foxp2,Reln,Tbr1
GO:0021953	central nervous system neuron differentiation	4	196	0.00033	ENSMUSP00000031843,ENSMUSP00000046787,ENSMUSP00000087870,ENSMUSP00000108584	Lhx6,Npy,Pax6,Tbr1
GO:2000987	positive regulation of behavioral fear response	2	5	0.0004	ENSMUSP00000061185,ENSMUSP00000066822	Crh,Penk
GO:0007626	locomotory behavior	4	230	0.00051	ENSMUSP00000029876,ENSMUSP00000061185,ENSMUSP00000066822,ENSMUSP00000124052	Calb1,Crh,Penk,Reln
GO:0021902	commitment of neuronal cell to specific neuron type in forebrain	2	7	0.00057	ENSMUSP00000046787,ENSMUSP00000087870	Pax6,Tbr1
GO:0030182	neuron differentiation	6	973	0.00066	ENSMUSP00000031843,ENSMUSP00000035120,ENSMUSP00000046787,ENSMUSP00000087870,ENSMUSP00000108584,ENSMUSP00000124052	Cck,Lhx6,Npy,Pax6,Reln,Tbr1
GO:0048878	chemical homeostasis	6	1002	0.00067	ENSMUSP00000003754,ENSMUSP00000029876,ENSMUSP00000035120,ENSMUSP00000061185,ENSMUSP00000087870,ENSMUSP00000112598	Calb1,Calb2,Cck,Crh,Pax6,Pvalb
GO:0065007	biological regulation	14	10168	0.00067	ENSMUSP00000003754,ENSMUSP00000004480,ENSMUSP00000019906,ENSMUSP00000029876,ENSMUSP00000031545,ENSMUSP00000031843,ENSMUSP00000035120,ENSMUSP00000046787,ENSMUSP00000061185,ENSMUSP00000066822,ENSMUSP00000087870,ENSMUSP00000108584,ENSMUSP00000112598,ENSMUSP00000124052	Calb1,Calb2,Cck,Crh,Foxp2,Lhx6,Npy,Pax6,Penk,Pvalb,Reln,Sst,Tbr1,Vip
GO:0048731	system development	10	4072	0.00072	ENSMUSP00000029876,ENSMUSP00000031545,ENSMUSP00000031843,ENSMUSP00000035120,ENSMUSP00000046787,ENSMUSP00000061185,ENSMUSP00000066822,ENSMUSP00000087870,ENSMUSP00000108584,ENSMUSP00000124052	Calb1,Cck,Crh,Foxp2,Lhx6,Npy,Pax6,Penk,Reln,Tbr1
GO:0010646	regulation of cell communication	9	3130	0.00075	ENSMUSP00000004480,ENSMUSP00000019906,ENSMUSP00000029876,ENSMUSP00000031843,ENSMUSP00000035120,ENSMUSP00000061185,ENSMUSP00000066822,ENSMUSP00000087870,ENSMUSP00000124052	Calb1,Cck,Crh,Npy,Pax6,Penk,Reln,Sst,Vip
GO:0021800	cerebral cortex tangential migration	2	10	0.00075	ENSMUSP00000108584,ENSMUSP00000124052	Lhx6,Reln
GO:0022008	neurogenesis	7	1650	0.00075	ENSMUSP00000031843,ENSMUSP00000035120,ENSMUSP00000046787,ENSMUSP00000066822,ENSMUSP00000087870,ENSMUSP00000108584,ENSMUSP00000124052	Cck,Lhx6,Npy,Pax6,Penk,Reln,Tbr1
GO:0023051	regulation of signaling	9	3150	0.00075	ENSMUSP00000004480,ENSMUSP00000019906,ENSMUSP00000029876,ENSMUSP00000031843,ENSMUSP00000035120,ENSMUSP00000061185,ENSMUSP00000066822,ENSMUSP00000087870,ENSMUSP00000124052	Calb1,Cck,Crh,Npy,Pax6,Penk,Reln,Sst,Vip
GO:0050795	regulation of behavior	3	92	0.00075	ENSMUSP00000061185,ENSMUSP00000066822,ENSMUSP00000124052	Crh,Penk,Reln
GO:0070092	regulation of glucagon secretion	2	10	0.00075	ENSMUSP00000061185,ENSMUSP00000087870	Crh,Pax6
GO:0098598	learned vocalization behavior or vocal learning	2	10	0.00075	ENSMUSP00000031545,ENSMUSP00000087870	Foxp2,Pax6
GO:0008306	associative learning	3	99	0.00086	ENSMUSP00000046787,ENSMUSP00000061185,ENSMUSP00000124052	Crh,Reln,Tbr1
GO:0007631	feeding behavior	3	109	0.0011	ENSMUSP00000031843,ENSMUSP00000035120,ENSMUSP00000046787	Cck,Npy,Tbr1
GO:0021761	limbic system development	3	112	0.0012	ENSMUSP00000046787,ENSMUSP00000061185,ENSMUSP00000124052	Crh,Reln,Tbr1
GO:0035641	locomotory exploration behavior	2	15	0.0012	ENSMUSP00000061185,ENSMUSP00000066822	Crh,Penk
GO:0050801	ion homeostasis	5	706	0.0012	ENSMUSP00000003754,ENSMUSP00000029876,ENSMUSP00000035120,ENSMUSP00000061185,ENSMUSP00000112598	Calb1,Calb2,Cck,Crh,Pvalb
GO:0065008	regulation of biological quality	9	3420	0.0012	ENSMUSP00000003754,ENSMUSP00000019906,ENSMUSP00000029876,ENSMUSP00000031843,ENSMUSP00000035120,ENSMUSP00000061185,ENSMUSP00000087870,ENSMUSP00000112598,ENSMUSP00000124052	Calb1,Calb2,Cck,Crh,Npy,Pax6,Pvalb,Reln,Vip
GO:0007267	cell-cell signaling	5	754	0.0016	ENSMUSP00000004480,ENSMUSP00000019906,ENSMUSP00000031843,ENSMUSP00000061185,ENSMUSP00000066822	Crh,Npy,Penk,Sst,Vip
GO:0032501	multicellular organismal process	11	5888	0.0017	ENSMUSP00000019906,ENSMUSP00000029876,ENSMUSP00000031545,ENSMUSP00000031843,ENSMUSP00000035120,ENSMUSP00000046787,ENSMUSP00000061185,ENSMUSP00000066822,ENSMUSP00000087870,ENSMUSP00000108584,ENSMUSP00000124052	Calb1,Cck,Crh,Foxp2,Lhx6,Npy,Pax6,Penk,Reln,Tbr1,Vip
GO:2001224	positive regulation of neuron migration	2	19	0.0017	ENSMUSP00000087870,ENSMUSP00000124052	Pax6,Reln
GO:0048666	neuron development	5	783	0.0018	ENSMUSP00000031843,ENSMUSP00000035120,ENSMUSP00000087870,ENSMUSP00000108584,ENSMUSP00000124052	Cck,Lhx6,Npy,Pax6,Reln
GO:0031644	regulation of neurological system process	3	140	0.0019	ENSMUSP00000019906,ENSMUSP00000035120,ENSMUSP00000124052	Cck,Reln,Vip
GO:0032095	regulation of response to food	2	21	0.0019	ENSMUSP00000031843,ENSMUSP00000035120	Cck,Npy
GO:2000310	regulation of NMDA receptor activity	2	21	0.0019	ENSMUSP00000061185,ENSMUSP00000124052	Crh,Reln
GO:0032098	regulation of appetite	2	24	0.0022	ENSMUSP00000031843,ENSMUSP00000035120	Cck,Npy
GO:0051239	regulation of multicellular organismal process	8	2858	0.0022	ENSMUSP00000019906,ENSMUSP00000031545,ENSMUSP00000035120,ENSMUSP00000046787,ENSMUSP00000061185,ENSMUSP00000066822,ENSMUSP00000087870,ENSMUSP00000124052	Cck,Crh,Foxp2,Pax6,Penk,Reln,Tbr1,Vip
GO:0021511	spinal cord patterning	2	26	0.0025	ENSMUSP00000087870,ENSMUSP00000124052	Pax6,Reln
GO:0030902	hindbrain development	3	172	0.0029	ENSMUSP00000031545,ENSMUSP00000046787,ENSMUSP00000087870	Foxp2,Pax6,Tbr1
GO:0048513	animal organ development	8	3012	0.0029	ENSMUSP00000029876,ENSMUSP00000031545,ENSMUSP00000031843,ENSMUSP00000046787,ENSMUSP00000061185,ENSMUSP00000087870,ENSMUSP00000108584,ENSMUSP00000124052	Calb1,Crh,Foxp2,Lhx6,Npy,Pax6,Reln,Tbr1
GO:0008284	positive regulation of cell population proliferation	5	913	0.003	ENSMUSP00000019906,ENSMUSP00000031545,ENSMUSP00000035120,ENSMUSP00000061185,ENSMUSP00000087870	Cck,Crh,Foxp2,Pax6,Vip
GO:0048167	regulation of synaptic plasticity	3	193	0.0036	ENSMUSP00000029876,ENSMUSP00000061185,ENSMUSP00000124052	Calb1,Crh,Reln
GO:0021799	cerebral cortex radially oriented cell migration	2	36	0.0039	ENSMUSP00000108584,ENSMUSP00000124052	Lhx6,Reln
GO:0007616	long-term memory	2	39	0.0044	ENSMUSP00000029876,ENSMUSP00000124052	Calb1,Reln
GO:0048265	response to pain	2	39	0.0044	ENSMUSP00000061185,ENSMUSP00000124052	Crh,Reln
GO:0044057	regulation of system process	4	546	0.0045	ENSMUSP00000019906,ENSMUSP00000035120,ENSMUSP00000061185,ENSMUSP00000124052	Cck,Crh,Reln,Vip
GO:1900271	regulation of long-term synaptic potentiation	2	40	0.0045	ENSMUSP00000029876,ENSMUSP00000124052	Calb1,Reln
GO:0042063	gliogenesis	3	217	0.0046	ENSMUSP00000066822,ENSMUSP00000087870,ENSMUSP00000124052	Pax6,Penk,Reln
GO:0001662	behavioral fear response	2	42	0.0047	ENSMUSP00000035120,ENSMUSP00000066822	Cck,Penk
GO:0009987	cellular process	14	12459	0.0047	ENSMUSP00000003754,ENSMUSP00000004480,ENSMUSP00000019906,ENSMUSP00000029876,ENSMUSP00000031545,ENSMUSP00000031843,ENSMUSP00000035120,ENSMUSP00000046787,ENSMUSP00000061185,ENSMUSP00000066822,ENSMUSP00000087870,ENSMUSP00000108584,ENSMUSP00000112598,ENSMUSP00000124052	Calb1,Calb2,Cck,Crh,Foxp2,Lhx6,Npy,Pax6,Penk,Pvalb,Reln,Sst,Tbr1,Vip
GO:0051240	positive regulation of multicellular organismal process	6	1695	0.0049	ENSMUSP00000019906,ENSMUSP00000031545,ENSMUSP00000061185,ENSMUSP00000066822,ENSMUSP00000087870,ENSMUSP00000124052	Crh,Foxp2,Pax6,Penk,Reln,Vip
GO:0030154	cell differentiation	8	3462	0.0057	ENSMUSP00000031545,ENSMUSP00000031843,ENSMUSP00000035120,ENSMUSP00000046787,ENSMUSP00000066822,ENSMUSP00000087870,ENSMUSP00000108584,ENSMUSP00000124052	Cck,Foxp2,Lhx6,Npy,Pax6,Penk,Reln,Tbr1
GO:0009605	response to external stimulus	6	1794	0.006	ENSMUSP00000031545,ENSMUSP00000031843,ENSMUSP00000035120,ENSMUSP00000066822,ENSMUSP00000087870,ENSMUSP00000124052	Cck,Foxp2,Npy,Pax6,Penk,Reln
GO:0021517	ventral spinal cord development	2	50	0.006	ENSMUSP00000087870,ENSMUSP00000124052	Pax6,Reln
GO:0032879	regulation of localization	7	2579	0.006	ENSMUSP00000004480,ENSMUSP00000019906,ENSMUSP00000035120,ENSMUSP00000046787,ENSMUSP00000061185,ENSMUSP00000087870,ENSMUSP00000124052	Cck,Crh,Pax6,Reln,Sst,Tbr1,Vip
GO:0048583	regulation of response to stimulus	8	3552	0.0062	ENSMUSP00000004480,ENSMUSP00000019906,ENSMUSP00000031843,ENSMUSP00000035120,ENSMUSP00000046787,ENSMUSP00000061185,ENSMUSP00000066822,ENSMUSP00000124052	Cck,Crh,Npy,Penk,Reln,Sst,Tbr1,Vip
GO:0051930	regulation of sensory perception of pain	2	52	0.0062	ENSMUSP00000019906,ENSMUSP00000035120	Cck,Vip
GO:0060291	long-term synaptic potentiation	2	52	0.0062	ENSMUSP00000061185,ENSMUSP00000124052	Crh,Reln
GO:0031175	neuron projection development	4	637	0.0063	ENSMUSP00000031843,ENSMUSP00000035120,ENSMUSP00000087870,ENSMUSP00000124052	Cck,Npy,Pax6,Reln
GO:0007165	signal transduction	8	3594	0.0064	ENSMUSP00000004480,ENSMUSP00000019906,ENSMUSP00000031843,ENSMUSP00000035120,ENSMUSP00000061185,ENSMUSP00000066822,ENSMUSP00000087870,ENSMUSP00000124052	Cck,Crh,Npy,Pax6,Penk,Reln,Sst,Vip
GO:0043269	regulation of ion transport	4	655	0.0067	ENSMUSP00000019906,ENSMUSP00000035120,ENSMUSP00000061185,ENSMUSP00000124052	Cck,Crh,Reln,Vip
GO:0043270	positive regulation of ion transport	3	293	0.0083	ENSMUSP00000035120,ENSMUSP00000061185,ENSMUSP00000124052	Cck,Crh,Reln
GO:0050794	regulation of cellular process	12	9045	0.0083	ENSMUSP00000004480,ENSMUSP00000019906,ENSMUSP00000029876,ENSMUSP00000031545,ENSMUSP00000031843,ENSMUSP00000035120,ENSMUSP00000046787,ENSMUSP00000061185,ENSMUSP00000066822,ENSMUSP00000087870,ENSMUSP00000108584,ENSMUSP00000124052	Calb1,Cck,Crh,Foxp2,Lhx6,Npy,Pax6,Penk,Reln,Sst,Tbr1,Vip
GO:0051480	regulation of cytosolic calcium ion concentration	3	295	0.0083	ENSMUSP00000003754,ENSMUSP00000029876,ENSMUSP00000112598	Calb1,Calb2,Pvalb
GO:0007409	axonogenesis	3	310	0.0092	ENSMUSP00000035120,ENSMUSP00000087870,ENSMUSP00000124052	Cck,Pax6,Reln
GO:0043010	camera-type eye development	3	331	0.0107	ENSMUSP00000029876,ENSMUSP00000031545,ENSMUSP00000087870	Calb1,Foxp2,Pax6
GO:0003002	regionalization	3	339	0.0112	ENSMUSP00000046787,ENSMUSP00000087870,ENSMUSP00000124052	Pax6,Reln,Tbr1
GO:0021536	diencephalon development	2	79	0.0112	ENSMUSP00000061185,ENSMUSP00000087870	Crh,Pax6
GO:0050678	regulation of epithelial cell proliferation	3	340	0.0112	ENSMUSP00000019906,ENSMUSP00000031545,ENSMUSP00000087870	Foxp2,Pax6,Vip
GO:0072347	response to anesthetic	2	81	0.0113	ENSMUSP00000061185,ENSMUSP00000066822	Crh,Penk
GO:0051716	cellular response to stimulus	9	5142	0.0116	ENSMUSP00000004480,ENSMUSP00000019906,ENSMUSP00000029876,ENSMUSP00000031843,ENSMUSP00000035120,ENSMUSP00000061185,ENSMUSP00000066822,ENSMUSP00000087870,ENSMUSP00000124052	Calb1,Cck,Crh,Npy,Pax6,Penk,Reln,Sst,Vip
GO:0007186	G protein-coupled receptor signaling pathway	4	824	0.0131	ENSMUSP00000019906,ENSMUSP00000031843,ENSMUSP00000035120,ENSMUSP00000066822	Cck,Npy,Penk,Vip
GO:0009725	response to hormone	4	829	0.0131	ENSMUSP00000004480,ENSMUSP00000031545,ENSMUSP00000061185,ENSMUSP00000066822	Crh,Foxp2,Penk,Sst
GO:0021954	central nervous system neuron development	2	88	0.0131	ENSMUSP00000031843,ENSMUSP00000108584	Lhx6,Npy
GO:0033993	response to lipid	4	825	0.0131	ENSMUSP00000004480,ENSMUSP00000031545,ENSMUSP00000061185,ENSMUSP00000066822	Crh,Foxp2,Penk,Sst
GO:0008015	blood circulation	3	376	0.0134	ENSMUSP00000019906,ENSMUSP00000031843,ENSMUSP00000061185	Crh,Npy,Vip
GO:0050896	response to stimulus	10	6616	0.0137	ENSMUSP00000004480,ENSMUSP00000019906,ENSMUSP00000029876,ENSMUSP00000031545,ENSMUSP00000031843,ENSMUSP00000035120,ENSMUSP00000061185,ENSMUSP00000066822,ENSMUSP00000087870,ENSMUSP00000124052	Calb1,Cck,Crh,Foxp2,Npy,Pax6,Penk,Reln,Sst,Vip
GO:0048518	positive regulation of biological process	9	5340	0.0138	ENSMUSP00000019906,ENSMUSP00000031545,ENSMUSP00000031843,ENSMUSP00000035120,ENSMUSP00000046787,ENSMUSP00000061185,ENSMUSP00000066822,ENSMUSP00000087870,ENSMUSP00000124052	Cck,Crh,Foxp2,Npy,Pax6,Penk,Reln,Tbr1,Vip
GO:0051952	regulation of amine transport	2	99	0.0141	ENSMUSP00000035120,ENSMUSP00000061185	Cck,Crh
GO:0014070	response to organic cyclic compound	4	883	0.0144	ENSMUSP00000004480,ENSMUSP00000031545,ENSMUSP00000061185,ENSMUSP00000066822	Crh,Foxp2,Penk,Sst
GO:0048646	anatomical structure formation involved in morphogenesis	4	890	0.0147	ENSMUSP00000029876,ENSMUSP00000046787,ENSMUSP00000087870,ENSMUSP00000124052	Calb1,Pax6,Reln,Tbr1
GO:0007218	neuropeptide signaling pathway	2	105	0.0152	ENSMUSP00000031843,ENSMUSP00000066822	Npy,Penk
GO:0035295	tube development	4	912	0.0156	ENSMUSP00000029876,ENSMUSP00000031545,ENSMUSP00000061185,ENSMUSP00000087870	Calb1,Crh,Foxp2,Pax6
GO:0040012	regulation of locomotion	4	924	0.0161	ENSMUSP00000004480,ENSMUSP00000046787,ENSMUSP00000087870,ENSMUSP00000124052	Pax6,Reln,Sst,Tbr1
GO:0051270	regulation of cellular component movement	4	928	0.0162	ENSMUSP00000004480,ENSMUSP00000046787,ENSMUSP00000087870,ENSMUSP00000124052	Pax6,Reln,Sst,Tbr1
GO:0043279	response to alkaloid	2	115	0.0167	ENSMUSP00000061185,ENSMUSP00000066822	Crh,Penk
GO:1903532	positive regulation of secretion by cell	3	436	0.0167	ENSMUSP00000035120,ENSMUSP00000061185,ENSMUSP00000087870	Cck,Crh,Pax6
GO:0090277	positive regulation of peptide hormone secretion	2	116	0.0168	ENSMUSP00000061185,ENSMUSP00000087870	Crh,Pax6
GO:0060359	response to ammonium ion	2	122	0.0183	ENSMUSP00000061185,ENSMUSP00000066822	Crh,Penk
GO:0031667	response to nutrient levels	3	461	0.0187	ENSMUSP00000031843,ENSMUSP00000035120,ENSMUSP00000066822	Cck,Npy,Penk
GO:0051050	positive regulation of transport	4	987	0.0187	ENSMUSP00000035120,ENSMUSP00000061185,ENSMUSP00000087870,ENSMUSP00000124052	Cck,Crh,Pax6,Reln
GO:0048593	camera-type eye morphogenesis	2	127	0.0192	ENSMUSP00000029876,ENSMUSP00000087870	Calb1,Pax6
GO:0010033	response to organic substance	6	2553	0.0204	ENSMUSP00000004480,ENSMUSP00000029876,ENSMUSP00000031545,ENSMUSP00000061185,ENSMUSP00000066822,ENSMUSP00000087870	Calb1,Crh,Foxp2,Pax6,Penk,Sst
GO:0045471	response to ethanol	2	132	0.0204	ENSMUSP00000061185,ENSMUSP00000066822	Crh,Penk
GO:0042221	response to chemical	7	3532	0.0206	ENSMUSP00000004480,ENSMUSP00000029876,ENSMUSP00000031545,ENSMUSP00000061185,ENSMUSP00000066822,ENSMUSP00000087870,ENSMUSP00000124052	Calb1,Crh,Foxp2,Pax6,Penk,Reln,Sst
GO:0035270	endocrine system development	2	141	0.0222	ENSMUSP00000061185,ENSMUSP00000087870	Crh,Pax6
GO:0051049	regulation of transport	5	1782	0.0226	ENSMUSP00000019906,ENSMUSP00000035120,ENSMUSP00000061185,ENSMUSP00000087870,ENSMUSP00000124052	Cck,Crh,Pax6,Reln,Vip
GO:0010817	regulation of hormone levels	3	524	0.0243	ENSMUSP00000019906,ENSMUSP00000061185,ENSMUSP00000087870	Crh,Pax6,Vip
GO:0060041	retina development in camera-type eye	2	156	0.026	ENSMUSP00000029876,ENSMUSP00000087870	Calb1,Pax6
GO:0010468	regulation of gene expression	7	3720	0.0262	ENSMUSP00000019906,ENSMUSP00000031545,ENSMUSP00000046787,ENSMUSP00000061185,ENSMUSP00000087870,ENSMUSP00000108584,ENSMUSP00000124052	Crh,Foxp2,Lhx6,Pax6,Reln,Tbr1,Vip
GO:0010975	regulation of neuron projection development	3	547	0.0268	ENSMUSP00000046787,ENSMUSP00000087870,ENSMUSP00000124052	Pax6,Reln,Tbr1
GO:0010001	glial cell differentiation	2	169	0.0289	ENSMUSP00000087870,ENSMUSP00000124052	Pax6,Reln
GO:0051173	positive regulation of nitrogen compound metabolic process	6	2866	0.0319	ENSMUSP00000019906,ENSMUSP00000035120,ENSMUSP00000046787,ENSMUSP00000061185,ENSMUSP00000087870,ENSMUSP00000124052	Cck,Crh,Pax6,Reln,Tbr1,Vip
GO:0007411	axon guidance	2	180	0.032	ENSMUSP00000087870,ENSMUSP00000124052	Pax6,Reln
GO:0008217	regulation of blood pressure	2	182	0.0325	ENSMUSP00000031843,ENSMUSP00000061185	Crh,Npy
GO:0051171	regulation of nitrogen compound metabolic process	8	5052	0.0325	ENSMUSP00000019906,ENSMUSP00000031545,ENSMUSP00000035120,ENSMUSP00000046787,ENSMUSP00000061185,ENSMUSP00000087870,ENSMUSP00000108584,ENSMUSP00000124052	Cck,Crh,Foxp2,Lhx6,Pax6,Reln,Tbr1,Vip
GO:0006950	response to stress	6	2899	0.0327	ENSMUSP00000004480,ENSMUSP00000035120,ENSMUSP00000061185,ENSMUSP00000066822,ENSMUSP00000087870,ENSMUSP00000124052	Cck,Crh,Pax6,Penk,Reln,Sst
GO:0050731	positive regulation of peptidyl-tyrosine phosphorylation	2	184	0.0327	ENSMUSP00000035120,ENSMUSP00000124052	Cck,Reln
GO:0050679	positive regulation of epithelial cell proliferation	2	193	0.0353	ENSMUSP00000019906,ENSMUSP00000031545	Foxp2,Vip
GO:1901654	response to ketone	2	193	0.0353	ENSMUSP00000031545,ENSMUSP00000061185	Crh,Foxp2
GO:0080090	regulation of primary metabolic process	8	5184	0.0368	ENSMUSP00000019906,ENSMUSP00000031545,ENSMUSP00000035120,ENSMUSP00000046787,ENSMUSP00000061185,ENSMUSP00000087870,ENSMUSP00000108584,ENSMUSP00000124052	Cck,Crh,Foxp2,Lhx6,Pax6,Reln,Tbr1,Vip
GO:0010604	positive regulation of macromolecule metabolic process	6	3004	0.0376	ENSMUSP00000019906,ENSMUSP00000035120,ENSMUSP00000046787,ENSMUSP00000061185,ENSMUSP00000087870,ENSMUSP00000124052	Cck,Crh,Pax6,Reln,Tbr1,Vip
GO:0009653	anatomical structure morphogenesis	5	2089	0.038	ENSMUSP00000029876,ENSMUSP00000035120,ENSMUSP00000046787,ENSMUSP00000087870,ENSMUSP00000124052	Calb1,Cck,Pax6,Reln,Tbr1
GO:0030324	lung development	2	204	0.038	ENSMUSP00000031545,ENSMUSP00000061185	Crh,Foxp2
GO:0060255	regulation of macromolecule metabolic process	8	5246	0.0383	ENSMUSP00000019906,ENSMUSP00000031545,ENSMUSP00000035120,ENSMUSP00000046787,ENSMUSP00000061185,ENSMUSP00000087870,ENSMUSP00000108584,ENSMUSP00000124052	Cck,Crh,Foxp2,Lhx6,Pax6,Reln,Tbr1,Vip
GO:0010942	positive regulation of cell death	3	664	0.0391	ENSMUSP00000035120,ENSMUSP00000061185,ENSMUSP00000087870	Cck,Crh,Pax6
GO:0031323	regulation of cellular metabolic process	8	5293	0.0398	ENSMUSP00000019906,ENSMUSP00000031545,ENSMUSP00000035120,ENSMUSP00000046787,ENSMUSP00000061185,ENSMUSP00000087870,ENSMUSP00000108584,ENSMUSP00000124052	Cck,Crh,Foxp2,Lhx6,Pax6,Reln,Tbr1,Vip
GO:0032101	regulation of response to external stimulus	3	681	0.0415	ENSMUSP00000031843,ENSMUSP00000035120,ENSMUSP00000046787	Cck,Npy,Tbr1
GO:0001932	regulation of protein phosphorylation	4	1362	0.0432	ENSMUSP00000035120,ENSMUSP00000061185,ENSMUSP00000087870,ENSMUSP00000124052	Cck,Crh,Pax6,Reln
GO:0009410	response to xenobiotic stimulus	2	225	0.0432	ENSMUSP00000061185,ENSMUSP00000066822	Crh,Penk
GO:0051252	regulation of RNA metabolic process	6	3152	0.0441	ENSMUSP00000019906,ENSMUSP00000031545,ENSMUSP00000046787,ENSMUSP00000087870,ENSMUSP00000108584,ENSMUSP00000124052	Foxp2,Lhx6,Pax6,Reln,Tbr1,Vip
GO:1901700	response to oxygen-containing compound	4	1429	0.0485	ENSMUSP00000004480,ENSMUSP00000031545,ENSMUSP00000061185,ENSMUSP00000066822	Crh,Foxp2,Penk,Sst

## Sheet: MMC High Interaction Genes
List of 78 genes in high STRING interaction network detected by HBFM
Gene Name
Actb
Apoe
B2m
Bst2
C1qa
C1qb
C4b
Ccl12
Ccl5
Cd52
Cd63
Cst3
Ctsb
Ctsd
Ctsh
Ctsl
Ctss
Ctsz
Cxcl10
Eef1a1
Fcer1g
Fcgr4
Fos
Gnb2l1
Grn
H2-D1
H2-K1
Ifi204
Ifi27l2a
Irf7
Itgam
Jun
Jund
Lgals3bp
Ly86
Lyz1
Lyz2
Mpeg1
Oas2
Oasl2
P2ry12
P2ry13
Psap
Rpl10a
Rpl12
Rpl13a
Rpl17
Rpl18a
Rpl19
Rpl21
Rpl23
Rpl27a
Rpl28
Rpl32
Rpl35
Rpl35a
Rpl37
Rpl37a
Rpl39
Rpl41
Rps11
Rps12
Rps16
Rps20
Rps21
Rps23
Rps24
Rps27a
Rps29
Rps6
Rps7
Rps8
Rps9
Rpsa
Rsad2
Tpt1
Uba52
Xaf1

## Sheet: MMC GO Terms
#term ID	term description	observed gene count	background gene count	false discovery rate	matching proteins in your network (IDs)	matching proteins in your network (labels)
GO:0006412	translation	33	313	6.48e-36	ENSMUSP00000003521,ENSMUSP00000006496,ENSMUSP00000017548,ENSMUSP00000020640,ENSMUSP00000032597,ENSMUSP00000035105,ENSMUSP00000038352,ENSMUSP00000041652,ENSMUSP00000042457,ENSMUSP00000046506,ENSMUSP00000048469,ENSMUSP00000054490,ENSMUSP00000058368,ENSMUSP00000058432,ENSMUSP00000058919,ENSMUSP00000073880,ENSMUSP00000078654,ENSMUSP00000079672,ENSMUSP00000080523,ENSMUSP00000099435,ENSMUSP00000099757,…	Eef1a1,Gnb2l1,Rpl10a,Rpl12,Rpl13a,Rpl17,Rpl18a,Rpl19,Rpl21,Rpl23,Rpl27a,Rpl28,Rpl32,Rpl35,Rpl35a,Rpl37,Rpl37a,Rpl39,Rpl41,Rps11,Rps16,Rps20,Rps21,Rps23,Rps24,Rps27a,Rps29,Rps6,Rps7,Rps8,Rps9,Rpsa,Uba52
GO:0006518	peptide metabolic process	34	440	2.26e-33	ENSMUSP00000003521,ENSMUSP00000006496,ENSMUSP00000017548,ENSMUSP00000020640,ENSMUSP00000032597,ENSMUSP00000034915,ENSMUSP00000035105,ENSMUSP00000038352,ENSMUSP00000041652,ENSMUSP00000042457,ENSMUSP00000046506,ENSMUSP00000048469,ENSMUSP00000054490,ENSMUSP00000058368,ENSMUSP00000058432,ENSMUSP00000058919,ENSMUSP00000073880,ENSMUSP00000078654,ENSMUSP00000079672,ENSMUSP00000080523,ENSMUSP00000099435,…	Ctsh,Eef1a1,Gnb2l1,Rpl10a,Rpl12,Rpl13a,Rpl17,Rpl18a,Rpl19,Rpl21,Rpl23,Rpl27a,Rpl28,Rpl32,Rpl35,Rpl35a,Rpl37,Rpl37a,Rpl39,Rpl41,Rps11,Rps16,Rps20,Rps21,Rps23,Rps24,Rps27a,Rps29,Rps6,Rps7,Rps8,Rps9,Rpsa,Uba52
GO:1901566	organonitrogen compound biosynthetic process	35	1122	5.99e-22	ENSMUSP00000003521,ENSMUSP00000006496,ENSMUSP00000017548,ENSMUSP00000020640,ENSMUSP00000031542,ENSMUSP00000032597,ENSMUSP00000035105,ENSMUSP00000038352,ENSMUSP00000041652,ENSMUSP00000042457,ENSMUSP00000046506,ENSMUSP00000048469,ENSMUSP00000054490,ENSMUSP00000058368,ENSMUSP00000058432,ENSMUSP00000058919,ENSMUSP00000073880,ENSMUSP00000078654,ENSMUSP00000079672,ENSMUSP00000080523,ENSMUSP00000099435,…	Apoe,Eef1a1,Gnb2l1,Oasl2,Rpl10a,Rpl12,Rpl13a,Rpl17,Rpl18a,Rpl19,Rpl21,Rpl23,Rpl27a,Rpl28,Rpl32,Rpl35,Rpl35a,Rpl37,Rpl37a,Rpl39,Rpl41,Rps11,Rps16,Rps20,Rps21,Rps23,Rps24,Rps27a,Rps29,Rps6,Rps7,Rps8,Rps9,Rpsa,Uba52
GO:0002181	cytoplasmic translation	13	55	3.57e-17	ENSMUSP00000017548,ENSMUSP00000038352,ENSMUSP00000048469,ENSMUSP00000054490,ENSMUSP00000058368,ENSMUSP00000058432,ENSMUSP00000073880,ENSMUSP00000080523,ENSMUSP00000110731,ENSMUSP00000110886,ENSMUSP00000120528,ENSMUSP00000123410,ENSMUSP00000135533	Rpl10a,Rpl18a,Rpl19,Rpl27a,Rpl32,Rpl35a,Rpl39,Rpl41,Rps20,Rps21,Rps23,Rps29,Rps7
GO:0019538	protein metabolic process	46	3580	4.64e-15	ENSMUSP00000000194,ENSMUSP00000003521,ENSMUSP00000006235,ENSMUSP00000006496,ENSMUSP00000015667,ENSMUSP00000016400,ENSMUSP00000017548,ENSMUSP00000020640,ENSMUSP00000021933,ENSMUSP00000026571,ENSMUSP00000032597,ENSMUSP00000034915,ENSMUSP00000035105,ENSMUSP00000038352,ENSMUSP00000039600,ENSMUSP00000040246,ENSMUSP00000041652,ENSMUSP00000042457,ENSMUSP00000046506,ENSMUSP00000048469,ENSMUSP00000048836,…	Apoe,C1qa,C1qb,C4b,Ccl12,Ccl5,Ctsb,Ctsd,Ctsh,Ctsl,Ctss,Ctsz,Eef1a1,Gnb2l1,Irf7,Rpl10a,Rpl12,Rpl13a,Rpl17,Rpl18a,Rpl19,Rpl21,Rpl23,Rpl27a,Rpl28,Rpl32,Rpl35,Rpl35a,Rpl37,Rpl37a,Rpl39,Rpl41,Rps11,Rps16,Rps20,Rps21,Rps23,Rps24,Rps27a,Rps29,Rps6,Rps7,Rps8,Rps9,Rpsa,Uba52
GO:0010467	gene expression	41	3013	1.23e-13	ENSMUSP00000003521,ENSMUSP00000006496,ENSMUSP00000015667,ENSMUSP00000017548,ENSMUSP00000020640,ENSMUSP00000021674,ENSMUSP00000021933,ENSMUSP00000026571,ENSMUSP00000032597,ENSMUSP00000034915,ENSMUSP00000035105,ENSMUSP00000038352,ENSMUSP00000041652,ENSMUSP00000042457,ENSMUSP00000046506,ENSMUSP00000048469,ENSMUSP00000054490,ENSMUSP00000058368,ENSMUSP00000058432,ENSMUSP00000058919,ENSMUSP00000073880,…	Ctsh,Ctsl,Ctss,Eef1a1,Fos,Gnb2l1,Ifi204,Irf7,Jun,Jund,Rpl10a,Rpl12,Rpl13a,Rpl17,Rpl18a,Rpl19,Rpl21,Rpl23,Rpl27a,Rpl28,Rpl32,Rpl35,Rpl35a,Rpl37,Rpl37a,Rpl39,Rpl41,Rps11,Rps16,Rps20,Rps21,Rps23,Rps24,Rps27a,Rps29,Rps6,Rps7,Rps8,Rps9,Rpsa,Uba52
GO:0034645	cellular macromolecule biosynthetic process	39	2778	3.33e-13	ENSMUSP00000003521,ENSMUSP00000006496,ENSMUSP00000017548,ENSMUSP00000020640,ENSMUSP00000021674,ENSMUSP00000026571,ENSMUSP00000032597,ENSMUSP00000035105,ENSMUSP00000038352,ENSMUSP00000041652,ENSMUSP00000042457,ENSMUSP00000046506,ENSMUSP00000048469,ENSMUSP00000054490,ENSMUSP00000058368,ENSMUSP00000058432,ENSMUSP00000058919,ENSMUSP00000073880,ENSMUSP00000078654,ENSMUSP00000079672,ENSMUSP00000080523,…	Apoe,Eef1a1,Fos,Gnb2l1,Ifi204,Irf7,Jun,Jund,Rpl10a,Rpl12,Rpl13a,Rpl17,Rpl18a,Rpl19,Rpl21,Rpl23,Rpl27a,Rpl28,Rpl32,Rpl35,Rpl35a,Rpl37,Rpl37a,Rpl39,Rpl41,Rps11,Rps16,Rps20,Rps21,Rps23,Rps24,Rps27a,Rps29,Rps6,Rps7,Rps8,Rps9,Rpsa,Uba52
GO:0044271	cellular nitrogen compound biosynthetic process	39	2781	3.33e-13	ENSMUSP00000003521,ENSMUSP00000006496,ENSMUSP00000017548,ENSMUSP00000020640,ENSMUSP00000021674,ENSMUSP00000026571,ENSMUSP00000031542,ENSMUSP00000032597,ENSMUSP00000035105,ENSMUSP00000038352,ENSMUSP00000041652,ENSMUSP00000042457,ENSMUSP00000046506,ENSMUSP00000048469,ENSMUSP00000054490,ENSMUSP00000058368,ENSMUSP00000058432,ENSMUSP00000058919,ENSMUSP00000073880,ENSMUSP00000078654,ENSMUSP00000079672,…	Eef1a1,Fos,Gnb2l1,Ifi204,Irf7,Jun,Jund,Oasl2,Rpl10a,Rpl12,Rpl13a,Rpl17,Rpl18a,Rpl19,Rpl21,Rpl23,Rpl27a,Rpl28,Rpl32,Rpl35,Rpl35a,Rpl37,Rpl37a,Rpl39,Rpl41,Rps11,Rps16,Rps20,Rps21,Rps23,Rps24,Rps27a,Rps29,Rps6,Rps7,Rps8,Rps9,Rpsa,Uba52
GO:0044267	cellular protein metabolic process	40	2995	4.74e-13	ENSMUSP00000000194,ENSMUSP00000003521,ENSMUSP00000006235,ENSMUSP00000006496,ENSMUSP00000015667,ENSMUSP00000016400,ENSMUSP00000017548,ENSMUSP00000020640,ENSMUSP00000021933,ENSMUSP00000032597,ENSMUSP00000034915,ENSMUSP00000035105,ENSMUSP00000038352,ENSMUSP00000039600,ENSMUSP00000041652,ENSMUSP00000042457,ENSMUSP00000046506,ENSMUSP00000048469,ENSMUSP00000054490,ENSMUSP00000058368,ENSMUSP00000058432,…	Ccl12,Ccl5,Ctsb,Ctsh,Ctsl,Ctss,Ctsz,Eef1a1,Gnb2l1,Rpl10a,Rpl12,Rpl13a,Rpl17,Rpl18a,Rpl19,Rpl21,Rpl23,Rpl27a,Rpl28,Rpl32,Rpl35,Rpl35a,Rpl37,Rpl37a,Rpl39,Rpl41,Rps11,Rps16,Rps20,Rps21,Rps23,Rps24,Rps27a,Rps29,Rps6,Rps7,Rps8,Rps9,Rpsa,Uba52
GO:1901564	organonitrogen compound metabolic process	48	4480	4.74e-13	ENSMUSP00000000194,ENSMUSP00000003521,ENSMUSP00000006235,ENSMUSP00000006496,ENSMUSP00000015667,ENSMUSP00000016400,ENSMUSP00000017548,ENSMUSP00000020640,ENSMUSP00000021933,ENSMUSP00000026571,ENSMUSP00000031542,ENSMUSP00000032597,ENSMUSP00000034915,ENSMUSP00000035105,ENSMUSP00000038352,ENSMUSP00000039600,ENSMUSP00000040246,ENSMUSP00000041652,ENSMUSP00000042457,ENSMUSP00000046506,ENSMUSP00000048469,…	Apoe,C1qa,C1qb,C4b,Ccl12,Ccl5,Ctsb,Ctsd,Ctsh,Ctsl,Ctss,Ctsz,Eef1a1,Gnb2l1,Irf7,Oasl2,Psap,Rpl10a,Rpl12,Rpl13a,Rpl17,Rpl18a,Rpl19,Rpl21,Rpl23,Rpl27a,Rpl28,Rpl32,Rpl35,Rpl35a,Rpl37,Rpl37a,Rpl39,Rpl41,Rps11,Rps16,Rps20,Rps21,Rps23,Rps24,Rps27a,Rps29,Rps6,Rps7,Rps8,Rps9,Rpsa,Uba52
GO:0044260	cellular macromolecule metabolic process	50	5233	6.8e-12	ENSMUSP00000000194,ENSMUSP00000003521,ENSMUSP00000006235,ENSMUSP00000006496,ENSMUSP00000015667,ENSMUSP00000016400,ENSMUSP00000017548,ENSMUSP00000020640,ENSMUSP00000021674,ENSMUSP00000021933,ENSMUSP00000026571,ENSMUSP00000032597,ENSMUSP00000034915,ENSMUSP00000035105,ENSMUSP00000038352,ENSMUSP00000039600,ENSMUSP00000041652,ENSMUSP00000042457,ENSMUSP00000046506,ENSMUSP00000048469,ENSMUSP00000054490,…	Apoe,Ccl12,Ccl5,Ctsb,Ctsh,Ctsl,Ctss,Ctsz,Eef1a1,Fcer1g,Fos,Gnb2l1,Ifi204,Irf7,Jun,Jund,Lyz1,Lyz2,Oas2,Rpl10a,Rpl12,Rpl13a,Rpl17,Rpl18a,Rpl19,Rpl21,Rpl23,Rpl27a,Rpl28,Rpl32,Rpl35,Rpl35a,Rpl37,Rpl37a,Rpl39,Rpl41,Rps11,Rps16,Rps20,Rps21,Rps23,Rps24,Rps27a,Rps29,Rps6,Rps7,Rps8,Rps9,Rpsa,Uba52
GO:0043170	macromolecule metabolic process	54	6225	1.05e-11	ENSMUSP00000000194,ENSMUSP00000003521,ENSMUSP00000006235,ENSMUSP00000006496,ENSMUSP00000015667,ENSMUSP00000016400,ENSMUSP00000017548,ENSMUSP00000020640,ENSMUSP00000021674,ENSMUSP00000021933,ENSMUSP00000026571,ENSMUSP00000032597,ENSMUSP00000034915,ENSMUSP00000035105,ENSMUSP00000038352,ENSMUSP00000039600,ENSMUSP00000040246,ENSMUSP00000041652,ENSMUSP00000042457,ENSMUSP00000046506,ENSMUSP00000048469,…	Apoe,C1qa,C1qb,C4b,Ccl12,Ccl5,Ctsb,Ctsd,Ctsh,Ctsl,Ctss,Ctsz,Eef1a1,Fcer1g,Fos,Gnb2l1,Ifi204,Irf7,Jun,Jund,Lyz1,Lyz2,Oas2,Rpl10a,Rpl12,Rpl13a,Rpl17,Rpl18a,Rpl19,Rpl21,Rpl23,Rpl27a,Rpl28,Rpl32,Rpl35,Rpl35a,Rpl37,Rpl37a,Rpl39,Rpl41,Rps11,Rps16,Rps20,Rps21,Rps23,Rps24,Rps27a,Rps29,Rps6,Rps7,Rps8,Rps9,Rpsa,Uba52
GO:0051707	response to other organism	21	779	3.84e-11	ENSMUSP00000000194,ENSMUSP00000020970,ENSMUSP00000021674,ENSMUSP00000025181,ENSMUSP00000026571,ENSMUSP00000031542,ENSMUSP00000039600,ENSMUSP00000047646,ENSMUSP00000051921,ENSMUSP00000054698,ENSMUSP00000060082,ENSMUSP00000077873,ENSMUSP00000078875,ENSMUSP00000089800,ENSMUSP00000089801,ENSMUSP00000092901,ENSMUSP00000099534,ENSMUSP00000102711,ENSMUSP00000106845,ENSMUSP00000110886,ENSMUSP00000115722	B2m,Bst2,Ccl12,Ccl5,Cxcl10,Fcer1g,Fcgr4,Fos,H2-K1,Ifi204,Ifi27l2a,Irf7,Jun,Jund,Lyz1,Lyz2,Oas2,Oasl2,Rpl13a,Rpl39,Rsad2
GO:0044249	cellular biosynthetic process	40	3571	1.09e-10	ENSMUSP00000003521,ENSMUSP00000006496,ENSMUSP00000017548,ENSMUSP00000020640,ENSMUSP00000021674,ENSMUSP00000026571,ENSMUSP00000031542,ENSMUSP00000032597,ENSMUSP00000035105,ENSMUSP00000038352,ENSMUSP00000041652,ENSMUSP00000042457,ENSMUSP00000046506,ENSMUSP00000048469,ENSMUSP00000054490,ENSMUSP00000058368,ENSMUSP00000058432,ENSMUSP00000058919,ENSMUSP00000073880,ENSMUSP00000078654,ENSMUSP00000079672,…	Apoe,Eef1a1,Fos,Gnb2l1,Ifi204,Irf7,Jun,Jund,Oasl2,Rpl10a,Rpl12,Rpl13a,Rpl17,Rpl18a,Rpl19,Rpl21,Rpl23,Rpl27a,Rpl28,Rpl32,Rpl35,Rpl35a,Rpl37,Rpl37a,Rpl39,Rpl41,Rps11,Rps16,Rps20,Rps21,Rps23,Rps24,Rps27a,Rps29,Rps6,Rps7,Rps8,Rps9,Rpsa,Uba52
GO:1901576	organic substance biosynthetic process	40	3651	2.13e-10	ENSMUSP00000003521,ENSMUSP00000006496,ENSMUSP00000017548,ENSMUSP00000020640,ENSMUSP00000021674,ENSMUSP00000026571,ENSMUSP00000031542,ENSMUSP00000032597,ENSMUSP00000035105,ENSMUSP00000038352,ENSMUSP00000041652,ENSMUSP00000042457,ENSMUSP00000046506,ENSMUSP00000048469,ENSMUSP00000054490,ENSMUSP00000058368,ENSMUSP00000058432,ENSMUSP00000058919,ENSMUSP00000073880,ENSMUSP00000078654,ENSMUSP00000079672,…	Apoe,Eef1a1,Fos,Gnb2l1,Ifi204,Irf7,Jun,Jund,Oasl2,Rpl10a,Rpl12,Rpl13a,Rpl17,Rpl18a,Rpl19,Rpl21,Rpl23,Rpl27a,Rpl28,Rpl32,Rpl35,Rpl35a,Rpl37,Rpl37a,Rpl39,Rpl41,Rps11,Rps16,Rps20,Rps21,Rps23,Rps24,Rps27a,Rps29,Rps6,Rps7,Rps8,Rps9,Rpsa,Uba52
GO:0006955	immune response	21	914	5.52e-10	ENSMUSP00000000194,ENSMUSP00000015667,ENSMUSP00000020970,ENSMUSP00000021860,ENSMUSP00000025181,ENSMUSP00000026571,ENSMUSP00000031542,ENSMUSP00000034915,ENSMUSP00000039600,ENSMUSP00000040246,ENSMUSP00000047646,ENSMUSP00000048836,ENSMUSP00000051921,ENSMUSP00000060082,ENSMUSP00000069418,ENSMUSP00000078875,ENSMUSP00000099534,ENSMUSP00000099878,ENSMUSP00000110886,ENSMUSP00000115722,ENSMUSP00000134570	B2m,Bst2,C1qa,C1qb,C4b,Ccl12,Ccl5,Ctsh,Ctss,Cxcl10,Fcer1g,H2-D1,H2-K1,Irf7,Ly86,Oas2,Oasl2,Rpl13a,Rpl39,Rps6,Rsad2
GO:0051704	multi-organism process	28	1840	1.15e-09	ENSMUSP00000000194,ENSMUSP00000006235,ENSMUSP00000020970,ENSMUSP00000021674,ENSMUSP00000021933,ENSMUSP00000025181,ENSMUSP00000026571,ENSMUSP00000028938,ENSMUSP00000031542,ENSMUSP00000039600,ENSMUSP00000046340,ENSMUSP00000047646,ENSMUSP00000051921,ENSMUSP00000054698,ENSMUSP00000060082,ENSMUSP00000077873,ENSMUSP00000078875,ENSMUSP00000089800,ENSMUSP00000089801,ENSMUSP00000092901,ENSMUSP00000099534,…	Apoe,B2m,Bst2,Ccl12,Ccl5,Cst3,Ctsb,Ctsl,Cxcl10,Fcer1g,Fcgr4,Fos,Grn,H2-K1,Ifi204,Ifi27l2a,Irf7,Jun,Jund,Lyz1,Lyz2,Oas2,Oasl2,Rpl13a,Rpl39,Rps6,Rsad2,Tpt1
GO:0006952	defense response	22	1079	1.41e-09	ENSMUSP00000000194,ENSMUSP00000020970,ENSMUSP00000021860,ENSMUSP00000025181,ENSMUSP00000026571,ENSMUSP00000028938,ENSMUSP00000031542,ENSMUSP00000039600,ENSMUSP00000040246,ENSMUSP00000047646,ENSMUSP00000048836,ENSMUSP00000051921,ENSMUSP00000060082,ENSMUSP00000068468,ENSMUSP00000069418,ENSMUSP00000078875,ENSMUSP00000089800,ENSMUSP00000089801,ENSMUSP00000099534,ENSMUSP00000102711,ENSMUSP00000110886,…	B2m,Bst2,C1qa,C1qb,C4b,Ccl12,Ccl5,Cst3,Cxcl10,Fcer1g,H2-K1,Irf7,Itgam,Jun,Ly86,Lyz1,Lyz2,Oas2,Oasl2,Rpl13a,Rpl39,Rsad2
GO:0009605	response to external stimulus	27	1794	3.63e-09	ENSMUSP00000000194,ENSMUSP00000020970,ENSMUSP00000021674,ENSMUSP00000021933,ENSMUSP00000025181,ENSMUSP00000026571,ENSMUSP00000028938,ENSMUSP00000031542,ENSMUSP00000039600,ENSMUSP00000047646,ENSMUSP00000051353,ENSMUSP00000051921,ENSMUSP00000054698,ENSMUSP00000060082,ENSMUSP00000068468,ENSMUSP00000077873,ENSMUSP00000078875,ENSMUSP00000089800,ENSMUSP00000089801,ENSMUSP00000092901,ENSMUSP00000099534,…	Apoe,B2m,Bst2,Ccl12,Ccl5,Cd63,Cst3,Ctsl,Cxcl10,Fcer1g,Fcgr4,Fos,H2-K1,Ifi204,Ifi27l2a,Irf7,Itgam,Jun,Jund,Lyz1,Lyz2,Oas2,Oasl2,P2ry12,Rpl13a,Rpl39,Rsad2
GO:0071704	organic substance metabolic process	56	7733	3.63e-09	ENSMUSP00000000194,ENSMUSP00000003521,ENSMUSP00000006235,ENSMUSP00000006496,ENSMUSP00000015667,ENSMUSP00000016400,ENSMUSP00000017548,ENSMUSP00000020640,ENSMUSP00000021674,ENSMUSP00000021933,ENSMUSP00000026571,ENSMUSP00000031542,ENSMUSP00000032597,ENSMUSP00000034915,ENSMUSP00000035105,ENSMUSP00000038352,ENSMUSP00000039600,ENSMUSP00000040246,ENSMUSP00000041652,ENSMUSP00000042457,ENSMUSP00000046506,…	Apoe,C1qa,C1qb,C4b,Ccl12,Ccl5,Ctsb,Ctsd,Ctsh,Ctsl,Ctss,Ctsz,Eef1a1,Fcer1g,Fos,Gnb2l1,Ifi204,Irf7,Jun,Jund,Lyz1,Lyz2,Oas2,Oasl2,Psap,Rpl10a,Rpl12,Rpl13a,Rpl17,Rpl18a,Rpl19,Rpl21,Rpl23,Rpl27a,Rpl28,Rpl32,Rpl35,Rpl35a,Rpl37,Rpl37a,Rpl39,Rpl41,Rps11,Rps16,Rps20,Rps21,Rps23,Rps24,Rps27a,Rps29,Rps6,Rps7,Rps8,Rps9,Rpsa,Uba52
GO:0006807	nitrogen compound metabolic process	53	6983	4.32e-09	ENSMUSP00000000194,ENSMUSP00000003521,ENSMUSP00000006235,ENSMUSP00000006496,ENSMUSP00000015667,ENSMUSP00000016400,ENSMUSP00000017548,ENSMUSP00000020640,ENSMUSP00000021674,ENSMUSP00000021933,ENSMUSP00000026571,ENSMUSP00000031542,ENSMUSP00000032597,ENSMUSP00000034915,ENSMUSP00000035105,ENSMUSP00000038352,ENSMUSP00000039600,ENSMUSP00000040246,ENSMUSP00000041652,ENSMUSP00000042457,ENSMUSP00000046506,…	Apoe,C1qa,C1qb,C4b,Ccl12,Ccl5,Ctsb,Ctsd,Ctsh,Ctsl,Ctss,Ctsz,Eef1a1,Fos,Gnb2l1,Ifi204,Irf7,Jun,Jund,Oas2,Oasl2,Psap,Rpl10a,Rpl12,Rpl13a,Rpl17,Rpl18a,Rpl19,Rpl21,Rpl23,Rpl27a,Rpl28,Rpl32,Rpl35,Rpl35a,Rpl37,Rpl37a,Rpl39,Rpl41,Rps11,Rps16,Rps20,Rps21,Rps23,Rps24,Rps27a,Rps29,Rps6,Rps7,Rps8,Rps9,Rpsa,Uba52
GO:0034641	cellular nitrogen compound metabolic process	41	4247	4.32e-09	ENSMUSP00000003521,ENSMUSP00000006496,ENSMUSP00000017548,ENSMUSP00000020640,ENSMUSP00000021674,ENSMUSP00000026571,ENSMUSP00000031542,ENSMUSP00000032597,ENSMUSP00000034915,ENSMUSP00000035105,ENSMUSP00000038352,ENSMUSP00000041652,ENSMUSP00000042457,ENSMUSP00000046506,ENSMUSP00000048469,ENSMUSP00000054490,ENSMUSP00000058368,ENSMUSP00000058432,ENSMUSP00000058919,ENSMUSP00000060082,ENSMUSP00000073880,…	Ctsh,Eef1a1,Fos,Gnb2l1,Ifi204,Irf7,Jun,Jund,Oas2,Oasl2,Rpl10a,Rpl12,Rpl13a,Rpl17,Rpl18a,Rpl19,Rpl21,Rpl23,Rpl27a,Rpl28,Rpl32,Rpl35,Rpl35a,Rpl37,Rpl37a,Rpl39,Rpl41,Rps11,Rps16,Rps20,Rps21,Rps23,Rps24,Rps27a,Rps29,Rps6,Rps7,Rps8,Rps9,Rpsa,Uba52
GO:0009617	response to bacterium	16	566	1.11e-08	ENSMUSP00000000194,ENSMUSP00000021674,ENSMUSP00000025181,ENSMUSP00000039600,ENSMUSP00000047646,ENSMUSP00000060082,ENSMUSP00000077873,ENSMUSP00000078875,ENSMUSP00000089800,ENSMUSP00000089801,ENSMUSP00000092901,ENSMUSP00000099534,ENSMUSP00000102711,ENSMUSP00000106845,ENSMUSP00000110886,ENSMUSP00000115722	B2m,Ccl12,Ccl5,Cxcl10,Fcer1g,Fcgr4,Fos,H2-K1,Ifi204,Jun,Jund,Lyz1,Lyz2,Oas2,Rpl13a,Rpl39
GO:0044237	cellular metabolic process	53	7348	3.2e-08	ENSMUSP00000000194,ENSMUSP00000003521,ENSMUSP00000006235,ENSMUSP00000006496,ENSMUSP00000015667,ENSMUSP00000016400,ENSMUSP00000017548,ENSMUSP00000020640,ENSMUSP00000021674,ENSMUSP00000021933,ENSMUSP00000026571,ENSMUSP00000031542,ENSMUSP00000032597,ENSMUSP00000034915,ENSMUSP00000035105,ENSMUSP00000038352,ENSMUSP00000039600,ENSMUSP00000041652,ENSMUSP00000042457,ENSMUSP00000046506,ENSMUSP00000048469,…	Apoe,Ccl12,Ccl5,Ctsb,Ctsd,Ctsh,Ctsl,Ctss,Ctsz,Eef1a1,Fcer1g,Fos,Gnb2l1,Ifi204,Irf7,Jun,Jund,Lyz1,Lyz2,Oas2,Oasl2,Psap,Rpl10a,Rpl12,Rpl13a,Rpl17,Rpl18a,Rpl19,Rpl21,Rpl23,Rpl27a,Rpl28,Rpl32,Rpl35,Rpl35a,Rpl37,Rpl37a,Rpl39,Rpl41,Rps11,Rps16,Rps20,Rps21,Rps23,Rps24,Rps27a,Rps29,Rps6,Rps7,Rps8,Rps9,Rpsa,Uba52
GO:0002376	immune system process	25	1703	3.29e-08	ENSMUSP00000000194,ENSMUSP00000015667,ENSMUSP00000020970,ENSMUSP00000021860,ENSMUSP00000025181,ENSMUSP00000026571,ENSMUSP00000031542,ENSMUSP00000034915,ENSMUSP00000039600,ENSMUSP00000040246,ENSMUSP00000047646,ENSMUSP00000048836,ENSMUSP00000051921,ENSMUSP00000060082,ENSMUSP00000068468,ENSMUSP00000069418,ENSMUSP00000077873,ENSMUSP00000078875,ENSMUSP00000099534,ENSMUSP00000099878,ENSMUSP00000102711,…	B2m,Bst2,C1qa,C1qb,C4b,Ccl12,Ccl5,Ctsh,Ctss,Cxcl10,Fcer1g,Fcgr4,H2-D1,H2-K1,Irf7,Itgam,Jun,Ly86,Oas2,Oasl2,Rpl13a,Rpl39,Rps24,Rps6,Rsad2
GO:0044238	primary metabolic process	53	7426	4.48e-08	ENSMUSP00000000194,ENSMUSP00000003521,ENSMUSP00000006235,ENSMUSP00000006496,ENSMUSP00000015667,ENSMUSP00000016400,ENSMUSP00000017548,ENSMUSP00000020640,ENSMUSP00000021674,ENSMUSP00000021933,ENSMUSP00000026571,ENSMUSP00000031542,ENSMUSP00000032597,ENSMUSP00000034915,ENSMUSP00000035105,ENSMUSP00000038352,ENSMUSP00000039600,ENSMUSP00000040246,ENSMUSP00000041652,ENSMUSP00000042457,ENSMUSP00000046506,…	Apoe,C1qa,C1qb,C4b,Ccl12,Ccl5,Ctsb,Ctsd,Ctsh,Ctsl,Ctss,Ctsz,Eef1a1,Fos,Gnb2l1,Ifi204,Irf7,Jun,Jund,Oas2,Oasl2,Psap,Rpl10a,Rpl12,Rpl13a,Rpl17,Rpl18a,Rpl19,Rpl21,Rpl23,Rpl27a,Rpl28,Rpl32,Rpl35,Rpl35a,Rpl37,Rpl37a,Rpl39,Rpl41,Rps11,Rps16,Rps20,Rps21,Rps23,Rps24,Rps27a,Rps29,Rps6,Rps7,Rps8,Rps9,Rpsa,Uba52
GO:0006364	rRNA processing	10	176	6.21e-08	ENSMUSP00000035105,ENSMUSP00000048469,ENSMUSP00000058432,ENSMUSP00000073880,ENSMUSP00000079672,ENSMUSP00000099757,ENSMUSP00000099878,ENSMUSP00000103940,ENSMUSP00000110731,ENSMUSP00000125977	Rpl10a,Rpl35,Rpl35a,Rps16,Rps21,Rps24,Rps6,Rps7,Rps8,Rpsa
GO:0042254	ribosome biogenesis	11	252	1.19e-07	ENSMUSP00000035105,ENSMUSP00000048469,ENSMUSP00000058432,ENSMUSP00000073880,ENSMUSP00000079672,ENSMUSP00000099757,ENSMUSP00000099878,ENSMUSP00000103940,ENSMUSP00000110731,ENSMUSP00000117461,ENSMUSP00000125977	Rpl10a,Rpl12,Rpl35,Rpl35a,Rps16,Rps21,Rps24,Rps6,Rps7,Rps8,Rpsa
GO:0009987	cellular process	68	12459	2.96e-07	ENSMUSP00000000194,ENSMUSP00000003521,ENSMUSP00000006235,ENSMUSP00000006496,ENSMUSP00000015667,ENSMUSP00000016400,ENSMUSP00000017548,ENSMUSP00000020640,ENSMUSP00000020970,ENSMUSP00000021674,ENSMUSP00000021933,ENSMUSP00000025181,ENSMUSP00000026571,ENSMUSP00000028938,ENSMUSP00000031542,ENSMUSP00000032597,ENSMUSP00000034915,ENSMUSP00000035105,ENSMUSP00000038352,ENSMUSP00000039600,ENSMUSP00000041652,…	Actb,Apoe,B2m,Ccl12,Ccl5,Cd63,Cst3,Ctsb,Ctsd,Ctsh,Ctsl,Ctss,Ctsz,Cxcl10,Eef1a1,Fcer1g,Fcgr4,Fos,Gnb2l1,Grn,H2-D1,H2-K1,Ifi204,Irf7,Itgam,Jun,Jund,Lyz1,Lyz2,Oas2,Oasl2,P2ry12,P2ry13,Psap,Rpl10a,Rpl12,Rpl13a,Rpl17,Rpl18a,Rpl19,Rpl21,Rpl23,Rpl27a,Rpl28,Rpl32,Rpl35,Rpl35a,Rpl37,Rpl37a,Rpl39,Rpl41,Rps11,Rps16,Rps20,Rps21,Rps23,Rps24,Rps27a,Rps29,Rps6,Rps7,Rps8,Rps9,Rpsa,Rsad2,Tpt1,Uba52,Xaf1
GO:0045087	innate immune response	14	534	3.48e-07	ENSMUSP00000000194,ENSMUSP00000020970,ENSMUSP00000021860,ENSMUSP00000026571,ENSMUSP00000031542,ENSMUSP00000039600,ENSMUSP00000040246,ENSMUSP00000048836,ENSMUSP00000051921,ENSMUSP00000060082,ENSMUSP00000069418,ENSMUSP00000078875,ENSMUSP00000110886,ENSMUSP00000115722	Bst2,C1qa,C1qb,C4b,Ccl12,Ccl5,Fcer1g,Irf7,Ly86,Oas2,Oasl2,Rpl13a,Rpl39,Rsad2
GO:0042274	ribosomal small subunit biogenesis	7	70	5.19e-07	ENSMUSP00000035105,ENSMUSP00000058432,ENSMUSP00000073880,ENSMUSP00000099757,ENSMUSP00000099878,ENSMUSP00000103940,ENSMUSP00000125977	Rps16,Rps21,Rps24,Rps6,Rps7,Rps8,Rpsa
GO:0002684	positive regulation of immune system process	16	771	6.13e-07	ENSMUSP00000000194,ENSMUSP00000020970,ENSMUSP00000021674,ENSMUSP00000025181,ENSMUSP00000026571,ENSMUSP00000039600,ENSMUSP00000040246,ENSMUSP00000047646,ENSMUSP00000048836,ENSMUSP00000051353,ENSMUSP00000068468,ENSMUSP00000069418,ENSMUSP00000078875,ENSMUSP00000099534,ENSMUSP00000102711,ENSMUSP00000134570	B2m,C1qa,C1qb,C4b,Ccl12,Ccl5,Cxcl10,Fcer1g,Fos,H2-D1,H2-K1,Irf7,Itgam,Jun,P2ry12,Rsad2
GO:0022613	ribonucleoprotein complex biogenesis	12	380	6.13e-07	ENSMUSP00000035105,ENSMUSP00000048469,ENSMUSP00000054490,ENSMUSP00000058432,ENSMUSP00000073880,ENSMUSP00000079672,ENSMUSP00000099757,ENSMUSP00000099878,ENSMUSP00000103940,ENSMUSP00000110731,ENSMUSP00000117461,ENSMUSP00000125977	Rpl10a,Rpl12,Rpl35,Rpl35a,Rps16,Rps21,Rps23,Rps24,Rps6,Rps7,Rps8,Rpsa
GO:0002252	immune effector process	12	395	8.85e-07	ENSMUSP00000020970,ENSMUSP00000026571,ENSMUSP00000031542,ENSMUSP00000034915,ENSMUSP00000040246,ENSMUSP00000047646,ENSMUSP00000048836,ENSMUSP00000051921,ENSMUSP00000060082,ENSMUSP00000069418,ENSMUSP00000078875,ENSMUSP00000099878	Bst2,C1qa,C1qb,C4b,Ctsh,Cxcl10,Fcer1g,Irf7,Oas2,Oasl2,Rps6,Rsad2
GO:0002682	regulation of immune system process	19	1165	9.2e-07	ENSMUSP00000000194,ENSMUSP00000020970,ENSMUSP00000021674,ENSMUSP00000025181,ENSMUSP00000026571,ENSMUSP00000034915,ENSMUSP00000039600,ENSMUSP00000040246,ENSMUSP00000047646,ENSMUSP00000048836,ENSMUSP00000051353,ENSMUSP00000051921,ENSMUSP00000068468,ENSMUSP00000069418,ENSMUSP00000077873,ENSMUSP00000078875,ENSMUSP00000099534,ENSMUSP00000102711,ENSMUSP00000134570	B2m,Bst2,C1qa,C1qb,C4b,Ccl12,Ccl5,Ctsh,Cxcl10,Fcer1g,Fcgr4,Fos,H2-D1,H2-K1,Irf7,Itgam,Jun,P2ry12,Rsad2
GO:0010033	response to organic substance	28	2553	1e-06	ENSMUSP00000000194,ENSMUSP00000006235,ENSMUSP00000020640,ENSMUSP00000021674,ENSMUSP00000021933,ENSMUSP00000028938,ENSMUSP00000034915,ENSMUSP00000039600,ENSMUSP00000042457,ENSMUSP00000044730,ENSMUSP00000046340,ENSMUSP00000047646,ENSMUSP00000051353,ENSMUSP00000051921,ENSMUSP00000060082,ENSMUSP00000077873,ENSMUSP00000078875,ENSMUSP00000080523,ENSMUSP00000092901,ENSMUSP00000098066,ENSMUSP00000099435,…	Actb,B2m,Bst2,Ccl12,Ccl5,Cst3,Ctsb,Ctsh,Ctsl,Cxcl10,Eef1a1,Fcer1g,Fcgr4,Fos,Gnb2l1,Grn,Ifi204,Jun,Jund,Oas2,P2ry12,P2ry13,Psap,Rpl13a,Rpl23,Rpl32,Rps16,Xaf1
GO:0050896	response to stimulus	47	6616	1.47e-06	ENSMUSP00000000194,ENSMUSP00000006235,ENSMUSP00000015667,ENSMUSP00000020640,ENSMUSP00000020970,ENSMUSP00000021674,ENSMUSP00000021860,ENSMUSP00000021933,ENSMUSP00000025181,ENSMUSP00000026571,ENSMUSP00000028938,ENSMUSP00000031542,ENSMUSP00000034915,ENSMUSP00000039600,ENSMUSP00000040246,ENSMUSP00000042457,ENSMUSP00000044730,ENSMUSP00000046340,ENSMUSP00000047646,ENSMUSP00000048836,ENSMUSP00000051353,…	Actb,Apoe,B2m,Bst2,C1qa,C1qb,C4b,Ccl12,Ccl5,Cd63,Cst3,Ctsb,Ctsh,Ctsl,Ctss,Cxcl10,Eef1a1,Fcer1g,Fcgr4,Fos,Gnb2l1,Grn,H2-D1,H2-K1,Ifi204,Ifi27l2a,Irf7,Itgam,Jun,Jund,Ly86,Lyz1,Lyz2,Oas2,Oasl2,P2ry12,P2ry13,Psap,Rpl13a,Rpl18a,Rpl23,Rpl32,Rpl39,Rps16,Rps6,Rsad2,Xaf1
GO:0070887	cellular response to chemical stimulus	26	2287	1.84e-06	ENSMUSP00000000194,ENSMUSP00000006235,ENSMUSP00000020640,ENSMUSP00000021674,ENSMUSP00000028938,ENSMUSP00000034915,ENSMUSP00000039600,ENSMUSP00000042457,ENSMUSP00000044730,ENSMUSP00000047646,ENSMUSP00000051353,ENSMUSP00000060082,ENSMUSP00000068468,ENSMUSP00000077873,ENSMUSP00000078875,ENSMUSP00000080523,ENSMUSP00000092901,ENSMUSP00000098066,ENSMUSP00000099435,ENSMUSP00000099534,ENSMUSP00000101105,…	Actb,Apoe,B2m,Ccl12,Ccl5,Cst3,Ctsb,Ctsh,Cxcl10,Eef1a1,Fcer1g,Fcgr4,Fos,Gnb2l1,Ifi204,Itgam,Jun,Jund,Oas2,P2ry12,P2ry13,Psap,Rpl13a,Rpl23,Rpl32,Rps16
GO:0042221	response to chemical	32	3532	5.57e-06	ENSMUSP00000000194,ENSMUSP00000006235,ENSMUSP00000020640,ENSMUSP00000021674,ENSMUSP00000021933,ENSMUSP00000028938,ENSMUSP00000034915,ENSMUSP00000039600,ENSMUSP00000042457,ENSMUSP00000044730,ENSMUSP00000046340,ENSMUSP00000047646,ENSMUSP00000048836,ENSMUSP00000051353,ENSMUSP00000051921,ENSMUSP00000058368,ENSMUSP00000060082,ENSMUSP00000068468,ENSMUSP00000077873,ENSMUSP00000078875,ENSMUSP00000080523,…	Actb,Apoe,B2m,Bst2,C1qa,Ccl12,Ccl5,Cst3,Ctsb,Ctsh,Ctsl,Cxcl10,Eef1a1,Fcer1g,Fcgr4,Fos,Gnb2l1,Grn,Ifi204,Itgam,Jun,Jund,Oas2,P2ry12,P2ry13,Psap,Rpl13a,Rpl18a,Rpl23,Rpl32,Rps16,Xaf1
GO:0048584	positive regulation of response to stimulus	23	1922	5.62e-06	ENSMUSP00000000194,ENSMUSP00000015667,ENSMUSP00000020640,ENSMUSP00000020970,ENSMUSP00000021860,ENSMUSP00000025181,ENSMUSP00000026571,ENSMUSP00000034915,ENSMUSP00000039600,ENSMUSP00000040246,ENSMUSP00000047646,ENSMUSP00000048836,ENSMUSP00000051353,ENSMUSP00000068468,ENSMUSP00000069418,ENSMUSP00000073880,ENSMUSP00000078875,ENSMUSP00000099435,ENSMUSP00000099534,ENSMUSP00000100862,ENSMUSP00000101105,…	B2m,C1qa,C1qb,C4b,Ccl12,Ccl5,Cd63,Ctsh,Ctss,Cxcl10,Fcer1g,Gnb2l1,H2-D1,H2-K1,Irf7,Itgam,Jun,Ly86,P2ry12,Psap,Rpl23,Rps7,Rsad2
GO:0098542	defense response to other organism	11	397	7.72e-06	ENSMUSP00000020970,ENSMUSP00000025181,ENSMUSP00000026571,ENSMUSP00000031542,ENSMUSP00000047646,ENSMUSP00000051921,ENSMUSP00000060082,ENSMUSP00000078875,ENSMUSP00000089800,ENSMUSP00000089801,ENSMUSP00000110886	Bst2,Cxcl10,Fcer1g,H2-K1,Irf7,Lyz1,Lyz2,Oas2,Oasl2,Rpl39,Rsad2
GO:0000462	maturation of SSU-rRNA from tricistronic rRNA transcript (SSU-rRNA, 5.8S rRNA, LSU-rRNA)	5	33	8.63e-06	ENSMUSP00000035105,ENSMUSP00000058432,ENSMUSP00000099757,ENSMUSP00000103940,ENSMUSP00000125977	Rps16,Rps21,Rps24,Rps8,Rpsa
GO:0048002	antigen processing and presentation of peptide antigen	5	34	9.69e-06	ENSMUSP00000015667,ENSMUSP00000025181,ENSMUSP00000078875,ENSMUSP00000099534,ENSMUSP00000134570	B2m,Ctss,Fcer1g,H2-D1,H2-K1
GO:0006950	response to stress	28	2899	1.23e-05	ENSMUSP00000000194,ENSMUSP00000020970,ENSMUSP00000021674,ENSMUSP00000021860,ENSMUSP00000021933,ENSMUSP00000025181,ENSMUSP00000026571,ENSMUSP00000028938,ENSMUSP00000031542,ENSMUSP00000039600,ENSMUSP00000040246,ENSMUSP00000047646,ENSMUSP00000048836,ENSMUSP00000051353,ENSMUSP00000051921,ENSMUSP00000060082,ENSMUSP00000068468,ENSMUSP00000069418,ENSMUSP00000077873,ENSMUSP00000078875,ENSMUSP00000089800,…	Apoe,B2m,Bst2,C1qa,C1qb,C4b,Ccl12,Ccl5,Cst3,Ctsl,Cxcl10,Fcer1g,Fcgr4,Fos,H2-K1,Ifi204,Irf7,Itgam,Jun,Ly86,Lyz1,Lyz2,Oas2,Oasl2,P2ry12,Rpl13a,Rpl39,Rsad2
GO:0071310	cellular response to organic substance	22	1858	1.23e-05	ENSMUSP00000000194,ENSMUSP00000006235,ENSMUSP00000020640,ENSMUSP00000021674,ENSMUSP00000034915,ENSMUSP00000039600,ENSMUSP00000042457,ENSMUSP00000044730,ENSMUSP00000047646,ENSMUSP00000051353,ENSMUSP00000060082,ENSMUSP00000077873,ENSMUSP00000078875,ENSMUSP00000080523,ENSMUSP00000092901,ENSMUSP00000098066,ENSMUSP00000099435,ENSMUSP00000101105,ENSMUSP00000102711,ENSMUSP00000103940,ENSMUSP00000106845,…	Actb,Ccl12,Ccl5,Ctsb,Ctsh,Cxcl10,Eef1a1,Fcer1g,Fcgr4,Fos,Gnb2l1,Ifi204,Jun,Jund,Oas2,P2ry12,P2ry13,Psap,Rpl13a,Rpl23,Rpl32,Rps16
GO:0050776	regulation of immune response	13	635	1.45e-05	ENSMUSP00000020970,ENSMUSP00000025181,ENSMUSP00000026571,ENSMUSP00000034915,ENSMUSP00000040246,ENSMUSP00000048836,ENSMUSP00000051921,ENSMUSP00000068468,ENSMUSP00000069418,ENSMUSP00000077873,ENSMUSP00000078875,ENSMUSP00000099534,ENSMUSP00000134570	B2m,Bst2,C1qa,C1qb,C4b,Ctsh,Fcer1g,Fcgr4,H2-D1,H2-K1,Irf7,Itgam,Rsad2
GO:0002474	antigen processing and presentation of peptide antigen via MHC class I	4	20	5.17e-05	ENSMUSP00000025181,ENSMUSP00000078875,ENSMUSP00000099534,ENSMUSP00000134570	B2m,Fcer1g,H2-D1,H2-K1
GO:0009615	response to virus	8	221	5.18e-05	ENSMUSP00000020970,ENSMUSP00000026571,ENSMUSP00000031542,ENSMUSP00000039600,ENSMUSP00000047646,ENSMUSP00000051921,ENSMUSP00000054698,ENSMUSP00000060082	Bst2,Ccl5,Cxcl10,Ifi27l2a,Irf7,Oas2,Oasl2,Rsad2
GO:0002237	response to molecule of bacterial origin	9	315	7.11e-05	ENSMUSP00000000194,ENSMUSP00000021674,ENSMUSP00000039600,ENSMUSP00000047646,ENSMUSP00000077873,ENSMUSP00000092901,ENSMUSP00000099534,ENSMUSP00000102711,ENSMUSP00000115722	B2m,Ccl12,Ccl5,Cxcl10,Fcgr4,Fos,Jun,Jund,Rpl13a
GO:0010941	regulation of cell death	19	1640	0.00011	ENSMUSP00000000194,ENSMUSP00000006235,ENSMUSP00000016400,ENSMUSP00000020640,ENSMUSP00000021674,ENSMUSP00000028938,ENSMUSP00000034915,ENSMUSP00000038352,ENSMUSP00000039600,ENSMUSP00000042457,ENSMUSP00000068468,ENSMUSP00000073880,ENSMUSP00000078875,ENSMUSP00000092901,ENSMUSP00000099878,ENSMUSP00000101105,ENSMUSP00000102711,ENSMUSP00000106519,ENSMUSP00000133302	Apoe,Ccl12,Ccl5,Cst3,Ctsb,Ctsh,Ctsz,Eef1a1,Fcer1g,Fos,Gnb2l1,Itgam,Jun,Jund,Psap,Rps29,Rps6,Rps7,Tpt1
GO:0051239	regulation of multicellular organismal process	26	2858	0.00011	ENSMUSP00000015667,ENSMUSP00000016400,ENSMUSP00000020640,ENSMUSP00000020970,ENSMUSP00000021674,ENSMUSP00000025181,ENSMUSP00000026571,ENSMUSP00000028938,ENSMUSP00000034915,ENSMUSP00000039600,ENSMUSP00000042457,ENSMUSP00000046340,ENSMUSP00000047646,ENSMUSP00000051353,ENSMUSP00000051921,ENSMUSP00000060082,ENSMUSP00000068468,ENSMUSP00000077873,ENSMUSP00000078875,ENSMUSP00000092901,ENSMUSP00000099534,…	Apoe,B2m,Bst2,Ccl5,Cd63,Cst3,Ctsh,Ctss,Ctsz,Cxcl10,Eef1a1,Fcer1g,Fcgr4,Fos,Gnb2l1,Grn,H2-D1,H2-K1,Ifi204,Irf7,Itgam,Jun,Jund,Oas2,P2ry12,Rsad2
GO:0050778	positive regulation of immune response	10	438	0.00012	ENSMUSP00000020970,ENSMUSP00000025181,ENSMUSP00000026571,ENSMUSP00000040246,ENSMUSP00000048836,ENSMUSP00000068468,ENSMUSP00000069418,ENSMUSP00000078875,ENSMUSP00000099534,ENSMUSP00000134570	B2m,C1qa,C1qb,C4b,Fcer1g,H2-D1,H2-K1,Irf7,Itgam,Rsad2
GO:0001775	cell activation	11	552	0.00013	ENSMUSP00000020970,ENSMUSP00000028938,ENSMUSP00000039600,ENSMUSP00000047646,ENSMUSP00000051353,ENSMUSP00000068468,ENSMUSP00000077873,ENSMUSP00000078875,ENSMUSP00000099534,ENSMUSP00000099878,ENSMUSP00000102711	B2m,Ccl5,Cst3,Cxcl10,Fcer1g,Fcgr4,Itgam,Jun,P2ry12,Rps6,Rsad2
GO:0010942	positive regulation of cell death	12	664	0.00013	ENSMUSP00000000194,ENSMUSP00000016400,ENSMUSP00000020640,ENSMUSP00000021674,ENSMUSP00000034915,ENSMUSP00000038352,ENSMUSP00000039600,ENSMUSP00000042457,ENSMUSP00000068468,ENSMUSP00000073880,ENSMUSP00000099878,ENSMUSP00000102711	Ccl12,Ccl5,Ctsh,Ctsz,Eef1a1,Fos,Gnb2l1,Itgam,Jun,Rps29,Rps6,Rps7
GO:0030595	leukocyte chemotaxis	6	114	0.00013	ENSMUSP00000000194,ENSMUSP00000039600,ENSMUSP00000047646,ENSMUSP00000068468,ENSMUSP00000078875,ENSMUSP00000115722	Ccl12,Ccl5,Cxcl10,Fcer1g,Itgam,Rpl13a
GO:0034097	response to cytokine	13	792	0.00013	ENSMUSP00000000194,ENSMUSP00000021674,ENSMUSP00000039600,ENSMUSP00000047646,ENSMUSP00000051921,ENSMUSP00000060082,ENSMUSP00000078875,ENSMUSP00000092901,ENSMUSP00000102711,ENSMUSP00000103940,ENSMUSP00000106845,ENSMUSP00000115722,ENSMUSP00000123011	Bst2,Ccl12,Ccl5,Cxcl10,Fcer1g,Fos,Ifi204,Jun,Jund,Oas2,Rpl13a,Rps16,Xaf1
GO:0019885	antigen processing and presentation of endogenous peptide antigen via MHC class I	3	7	0.00015	ENSMUSP00000025181,ENSMUSP00000099534,ENSMUSP00000134570	B2m,H2-D1,H2-K1
GO:0002449	lymphocyte mediated immunity	6	120	0.00016	ENSMUSP00000026571,ENSMUSP00000034915,ENSMUSP00000040246,ENSMUSP00000048836,ENSMUSP00000069418,ENSMUSP00000078875	C1qa,C1qb,C4b,Ctsh,Fcer1g,Irf7
GO:0002703	regulation of leukocyte mediated immunity	7	189	0.00017	ENSMUSP00000020970,ENSMUSP00000025181,ENSMUSP00000051921,ENSMUSP00000068468,ENSMUSP00000078875,ENSMUSP00000099534,ENSMUSP00000134570	B2m,Bst2,Fcer1g,H2-D1,H2-K1,Itgam,Rsad2
GO:0002705	positive regulation of leukocyte mediated immunity	6	121	0.00017	ENSMUSP00000020970,ENSMUSP00000025181,ENSMUSP00000068468,ENSMUSP00000078875,ENSMUSP00000099534,ENSMUSP00000134570	B2m,Fcer1g,H2-D1,H2-K1,Itgam,Rsad2
GO:0033993	response to lipid	13	825	0.00019	ENSMUSP00000000194,ENSMUSP00000021674,ENSMUSP00000021933,ENSMUSP00000028938,ENSMUSP00000034915,ENSMUSP00000039600,ENSMUSP00000046340,ENSMUSP00000047646,ENSMUSP00000077873,ENSMUSP00000080523,ENSMUSP00000092901,ENSMUSP00000102711,ENSMUSP00000115722	Ccl12,Ccl5,Cst3,Ctsh,Ctsl,Cxcl10,Fcgr4,Fos,Grn,Jun,Jund,Rpl13a,Rpl32
GO:0016064	immunoglobulin mediated immune response	5	73	0.00022	ENSMUSP00000026571,ENSMUSP00000040246,ENSMUSP00000048836,ENSMUSP00000069418,ENSMUSP00000078875	C1qa,C1qb,C4b,Fcer1g,Irf7
GO:1901700	response to oxygen-containing compound	17	1429	0.00024	ENSMUSP00000000194,ENSMUSP00000020640,ENSMUSP00000021674,ENSMUSP00000021933,ENSMUSP00000028938,ENSMUSP00000034915,ENSMUSP00000039600,ENSMUSP00000046340,ENSMUSP00000047646,ENSMUSP00000051353,ENSMUSP00000077873,ENSMUSP00000080523,ENSMUSP00000092901,ENSMUSP00000098066,ENSMUSP00000099435,ENSMUSP00000102711,ENSMUSP00000115722	Actb,Ccl12,Ccl5,Cst3,Ctsh,Ctsl,Cxcl10,Fcgr4,Fos,Gnb2l1,Grn,Jun,Jund,P2ry12,Rpl13a,Rpl23,Rpl32
GO:0032496	response to lipopolysaccharide	8	298	0.00032	ENSMUSP00000000194,ENSMUSP00000021674,ENSMUSP00000039600,ENSMUSP00000047646,ENSMUSP00000077873,ENSMUSP00000092901,ENSMUSP00000102711,ENSMUSP00000115722	Ccl12,Ccl5,Cxcl10,Fcgr4,Fos,Jun,Jund,Rpl13a
GO:0048523	negative regulation of cellular process	32	4336	0.00033	ENSMUSP00000000194,ENSMUSP00000006235,ENSMUSP00000016400,ENSMUSP00000020640,ENSMUSP00000020970,ENSMUSP00000021933,ENSMUSP00000025181,ENSMUSP00000028938,ENSMUSP00000034915,ENSMUSP00000039600,ENSMUSP00000042457,ENSMUSP00000047646,ENSMUSP00000051353,ENSMUSP00000051921,ENSMUSP00000068468,ENSMUSP00000069418,ENSMUSP00000073880,ENSMUSP00000078875,ENSMUSP00000092901,ENSMUSP00000098066,ENSMUSP00000099435,…	Actb,Apoe,B2m,Bst2,C4b,Ccl12,Ccl5,Cd63,Cst3,Ctsb,Ctsh,Ctsl,Ctsz,Cxcl10,Eef1a1,Fcer1g,Gnb2l1,H2-D1,H2-K1,Ifi204,Itgam,Jun,Jund,P2ry12,Psap,Rpl13a,Rpl23,Rps6,Rps7,Rsad2,Tpt1,Xaf1
GO:0002460	adaptive immune response based on somatic recombination of immune receptors built from immunoglobulin superfamily domains	6	141	0.00034	ENSMUSP00000026571,ENSMUSP00000034915,ENSMUSP00000040246,ENSMUSP00000048836,ENSMUSP00000069418,ENSMUSP00000078875	C1qa,C1qb,C4b,Ctsh,Fcer1g,Irf7
GO:0002711	positive regulation of T cell mediated immunity	4	39	0.00039	ENSMUSP00000020970,ENSMUSP00000025181,ENSMUSP00000099534,ENSMUSP00000134570	B2m,H2-D1,H2-K1,Rsad2
GO:0048583	regulation of response to stimulus	28	3552	0.00044	ENSMUSP00000000194,ENSMUSP00000015667,ENSMUSP00000020640,ENSMUSP00000020970,ENSMUSP00000021860,ENSMUSP00000025181,ENSMUSP00000026571,ENSMUSP00000034915,ENSMUSP00000039600,ENSMUSP00000040246,ENSMUSP00000046340,ENSMUSP00000047646,ENSMUSP00000048836,ENSMUSP00000051353,ENSMUSP00000051921,ENSMUSP00000068468,ENSMUSP00000069418,ENSMUSP00000073880,ENSMUSP00000077873,ENSMUSP00000078875,ENSMUSP00000099435,…	Apoe,B2m,Bst2,C1qa,C1qb,C4b,Ccl12,Ccl5,Cd63,Ctsh,Ctss,Cxcl10,Fcer1g,Fcgr4,Gnb2l1,Grn,H2-D1,H2-K1,Irf7,Itgam,Jun,Ly86,P2ry12,Psap,Rpl23,Rps7,Rsad2,Tpt1
GO:0048518	positive regulation of biological process	36	5340	0.00049	ENSMUSP00000000194,ENSMUSP00000006496,ENSMUSP00000015667,ENSMUSP00000016400,ENSMUSP00000020640,ENSMUSP00000020970,ENSMUSP00000021674,ENSMUSP00000021860,ENSMUSP00000025181,ENSMUSP00000026571,ENSMUSP00000028938,ENSMUSP00000034915,ENSMUSP00000038352,ENSMUSP00000039600,ENSMUSP00000040246,ENSMUSP00000042457,ENSMUSP00000046340,ENSMUSP00000047646,ENSMUSP00000048836,ENSMUSP00000051353,ENSMUSP00000068468,…	Apoe,B2m,C1qa,C1qb,C4b,Ccl12,Ccl5,Cd63,Cst3,Ctsh,Ctss,Ctsz,Cxcl10,Eef1a1,Fcer1g,Fcgr4,Fos,Gnb2l1,Grn,H2-D1,H2-K1,Ifi204,Irf7,Itgam,Jun,Jund,Ly86,P2ry12,Psap,Rpl17,Rpl23,Rps29,Rps6,Rps7,Rps9,Rsad2
GO:0051607	defense response to virus	6	152	0.00049	ENSMUSP00000020970,ENSMUSP00000026571,ENSMUSP00000031542,ENSMUSP00000047646,ENSMUSP00000051921,ENSMUSP00000060082	Bst2,Cxcl10,Irf7,Oas2,Oasl2,Rsad2
GO:0002819	regulation of adaptive immune response	6	159	0.0006	ENSMUSP00000020970,ENSMUSP00000025181,ENSMUSP00000026571,ENSMUSP00000078875,ENSMUSP00000099534,ENSMUSP00000134570	B2m,Fcer1g,H2-D1,H2-K1,Irf7,Rsad2
GO:0002697	regulation of immune effector process	8	335	0.00065	ENSMUSP00000020970,ENSMUSP00000025181,ENSMUSP00000039600,ENSMUSP00000051921,ENSMUSP00000068468,ENSMUSP00000078875,ENSMUSP00000099534,ENSMUSP00000134570	B2m,Bst2,Ccl5,Fcer1g,H2-D1,H2-K1,Itgam,Rsad2
GO:0002708	positive regulation of lymphocyte mediated immunity	5	96	0.00066	ENSMUSP00000020970,ENSMUSP00000025181,ENSMUSP00000078875,ENSMUSP00000099534,ENSMUSP00000134570	B2m,Fcer1g,H2-D1,H2-K1,Rsad2
GO:0097529	myeloid leukocyte migration	5	98	0.00072	ENSMUSP00000000194,ENSMUSP00000039600,ENSMUSP00000068468,ENSMUSP00000078875,ENSMUSP00000115722	Ccl12,Ccl5,Fcer1g,Itgam,Rpl13a
GO:1901214	regulation of neuron death	8	348	0.00081	ENSMUSP00000000194,ENSMUSP00000016400,ENSMUSP00000020640,ENSMUSP00000021674,ENSMUSP00000039600,ENSMUSP00000068468,ENSMUSP00000102711,ENSMUSP00000133302	Apoe,Ccl12,Ccl5,Ctsz,Fos,Gnb2l1,Itgam,Jun
GO:0002824	positive regulation of adaptive immune response based on somatic recombination of immune receptors built from immunoglobulin superfamily domains	5	102	0.00085	ENSMUSP00000020970,ENSMUSP00000025181,ENSMUSP00000078875,ENSMUSP00000099534,ENSMUSP00000134570	B2m,Fcer1g,H2-D1,H2-K1,Rsad2
GO:0009719	response to endogenous stimulus	15	1289	0.00094	ENSMUSP00000006235,ENSMUSP00000021674,ENSMUSP00000021933,ENSMUSP00000028938,ENSMUSP00000034915,ENSMUSP00000039600,ENSMUSP00000042457,ENSMUSP00000046340,ENSMUSP00000051353,ENSMUSP00000078875,ENSMUSP00000080523,ENSMUSP00000092901,ENSMUSP00000098066,ENSMUSP00000099435,ENSMUSP00000102711	Actb,Ccl5,Cst3,Ctsb,Ctsh,Ctsl,Eef1a1,Fcer1g,Fos,Grn,Jun,Jund,P2ry12,Rpl23,Rpl32
GO:0001916	positive regulation of T cell mediated cytotoxicity	3	18	0.0011	ENSMUSP00000025181,ENSMUSP00000099534,ENSMUSP00000134570	B2m,H2-D1,H2-K1
GO:1901701	cellular response to oxygen-containing compound	12	870	0.0012	ENSMUSP00000000194,ENSMUSP00000020640,ENSMUSP00000021674,ENSMUSP00000028938,ENSMUSP00000039600,ENSMUSP00000047646,ENSMUSP00000051353,ENSMUSP00000077873,ENSMUSP00000080523,ENSMUSP00000098066,ENSMUSP00000099435,ENSMUSP00000102711	Actb,Ccl12,Ccl5,Cst3,Cxcl10,Fcgr4,Fos,Gnb2l1,Jun,P2ry12,Rpl23,Rpl32
GO:0002274	myeloid leukocyte activation	5	114	0.0013	ENSMUSP00000039600,ENSMUSP00000068468,ENSMUSP00000077873,ENSMUSP00000078875,ENSMUSP00000102711	Ccl5,Fcer1g,Fcgr4,Itgam,Jun
GO:0014070	response to organic cyclic compound	12	883	0.0013	ENSMUSP00000000194,ENSMUSP00000021674,ENSMUSP00000021933,ENSMUSP00000028938,ENSMUSP00000039600,ENSMUSP00000044730,ENSMUSP00000046340,ENSMUSP00000051353,ENSMUSP00000080523,ENSMUSP00000092901,ENSMUSP00000098066,ENSMUSP00000102711	Actb,Ccl12,Ccl5,Cst3,Ctsl,Fos,Grn,Jun,Jund,P2ry12,P2ry13,Rpl32
GO:0000461	endonucleolytic cleavage to generate mature 3'-end of SSU-rRNA from (SSU-rRNA, 5.8S rRNA, LSU-rRNA)	2	2	0.0014	ENSMUSP00000035105,ENSMUSP00000058432	Rps21,Rpsa
GO:0002478	antigen processing and presentation of exogenous peptide antigen	3	20	0.0014	ENSMUSP00000025181,ENSMUSP00000078875,ENSMUSP00000099534	B2m,Fcer1g,H2-K1
GO:0030593	neutrophil chemotaxis	4	58	0.0014	ENSMUSP00000000194,ENSMUSP00000039600,ENSMUSP00000068468,ENSMUSP00000078875	Ccl12,Ccl5,Fcer1g,Itgam
GO:0002763	positive regulation of myeloid leukocyte differentiation	4	61	0.0015	ENSMUSP00000021674,ENSMUSP00000039600,ENSMUSP00000068468,ENSMUSP00000102711	Ccl5,Fos,Itgam,Jun
GO:0032103	positive regulation of response to external stimulus	7	285	0.0015	ENSMUSP00000015667,ENSMUSP00000021860,ENSMUSP00000039600,ENSMUSP00000047646,ENSMUSP00000051353,ENSMUSP00000068468,ENSMUSP00000078875	Ccl5,Ctss,Cxcl10,Fcer1g,Itgam,Ly86,P2ry12
GO:0042119	neutrophil activation	3	21	0.0015	ENSMUSP00000039600,ENSMUSP00000077873,ENSMUSP00000078875	Ccl5,Fcer1g,Fcgr4
GO:0051240	positive regulation of multicellular organismal process	17	1695	0.0015	ENSMUSP00000020640,ENSMUSP00000020970,ENSMUSP00000021674,ENSMUSP00000026571,ENSMUSP00000034915,ENSMUSP00000039600,ENSMUSP00000042457,ENSMUSP00000046340,ENSMUSP00000051353,ENSMUSP00000068468,ENSMUSP00000077873,ENSMUSP00000078875,ENSMUSP00000092901,ENSMUSP00000099534,ENSMUSP00000102711,ENSMUSP00000106845,ENSMUSP00000133302	Apoe,B2m,Ccl5,Ctsh,Eef1a1,Fcer1g,Fcgr4,Fos,Gnb2l1,Grn,Ifi204,Irf7,Itgam,Jun,Jund,P2ry12,Rsad2
GO:0032502	developmental process	34	5213	0.0016	ENSMUSP00000000194,ENSMUSP00000006235,ENSMUSP00000016400,ENSMUSP00000017548,ENSMUSP00000020640,ENSMUSP00000020970,ENSMUSP00000021674,ENSMUSP00000021933,ENSMUSP00000025181,ENSMUSP00000028938,ENSMUSP00000034915,ENSMUSP00000035105,ENSMUSP00000039600,ENSMUSP00000040246,ENSMUSP00000042457,ENSMUSP00000046340,ENSMUSP00000051353,ENSMUSP00000054698,ENSMUSP00000068468,ENSMUSP00000073880,ENSMUSP00000078875,…	Actb,Apoe,B2m,C1qb,Ccl12,Ccl5,Cd63,Cst3,Ctsb,Ctsh,Ctsl,Ctsz,Eef1a1,Fcer1g,Fos,Gnb2l1,Grn,H2-D1,H2-K1,Ifi204,Ifi27l2a,Itgam,Jun,Jund,P2ry12,Psap,Rpl13a,Rpl19,Rpl32,Rps6,Rps7,Rpsa,Rsad2,Tpt1
GO:0030154	cell differentiation	26	3462	0.0017	ENSMUSP00000000194,ENSMUSP00000006235,ENSMUSP00000016400,ENSMUSP00000020970,ENSMUSP00000021674,ENSMUSP00000021933,ENSMUSP00000025181,ENSMUSP00000028938,ENSMUSP00000035105,ENSMUSP00000039600,ENSMUSP00000042457,ENSMUSP00000046340,ENSMUSP00000051353,ENSMUSP00000068468,ENSMUSP00000073880,ENSMUSP00000078875,ENSMUSP00000092901,ENSMUSP00000098066,ENSMUSP00000099534,ENSMUSP00000099878,ENSMUSP00000100862,…	Actb,Apoe,B2m,Ccl12,Ccl5,Cd63,Cst3,Ctsb,Ctsl,Ctsz,Eef1a1,Fcer1g,Fos,Grn,H2-D1,H2-K1,Itgam,Jun,Jund,P2ry12,Psap,Rps6,Rps7,Rpsa,Rsad2,Tpt1
GO:1901623	regulation of lymphocyte chemotaxis	3	22	0.0017	ENSMUSP00000000194,ENSMUSP00000039600,ENSMUSP00000047646	Ccl12,Ccl5,Cxcl10
GO:0044092	negative regulation of molecular function	13	1078	0.0019	ENSMUSP00000016400,ENSMUSP00000020640,ENSMUSP00000028938,ENSMUSP00000039600,ENSMUSP00000044730,ENSMUSP00000051921,ENSMUSP00000069418,ENSMUSP00000073880,ENSMUSP00000098066,ENSMUSP00000099435,ENSMUSP00000099534,ENSMUSP00000102711,ENSMUSP00000133302	Actb,Apoe,B2m,Bst2,C4b,Ccl5,Cst3,Ctsz,Gnb2l1,Jun,P2ry13,Rpl23,Rps7
GO:0050793	regulation of developmental process	21	2475	0.0019	ENSMUSP00000000194,ENSMUSP00000016400,ENSMUSP00000020640,ENSMUSP00000021674,ENSMUSP00000025181,ENSMUSP00000028938,ENSMUSP00000034915,ENSMUSP00000039600,ENSMUSP00000042457,ENSMUSP00000046340,ENSMUSP00000047646,ENSMUSP00000051353,ENSMUSP00000060082,ENSMUSP00000068468,ENSMUSP00000092901,ENSMUSP00000099534,ENSMUSP00000102711,ENSMUSP00000106519,ENSMUSP00000106845,ENSMUSP00000133302,ENSMUSP00000134570	Apoe,B2m,Ccl12,Ccl5,Cst3,Ctsh,Ctsz,Cxcl10,Eef1a1,Fos,Gnb2l1,Grn,H2-D1,H2-K1,Ifi204,Itgam,Jun,Jund,Oas2,P2ry12,Tpt1
GO:0002485	antigen processing and presentation of endogenous peptide antigen via MHC class I via ER pathway, TAP-dependent	2	3	0.0021	ENSMUSP00000025181,ENSMUSP00000134570	H2-D1,H2-K1
GO:0042273	ribosomal large subunit biogenesis	4	68	0.0021	ENSMUSP00000048469,ENSMUSP00000079672,ENSMUSP00000110731,ENSMUSP00000117461	Rpl10a,Rpl12,Rpl35,Rpl35a
GO:0002718	regulation of cytokine production involved in immune response	4	69	0.0022	ENSMUSP00000020970,ENSMUSP00000051921,ENSMUSP00000078875,ENSMUSP00000099534	B2m,Bst2,Fcer1g,Rsad2
GO:0051129	negative regulation of cellular component organization	10	669	0.0022	ENSMUSP00000016400,ENSMUSP00000020640,ENSMUSP00000025181,ENSMUSP00000028938,ENSMUSP00000047646,ENSMUSP00000099534,ENSMUSP00000115722,ENSMUSP00000123011,ENSMUSP00000133302,ENSMUSP00000134570	Apoe,B2m,Cst3,Ctsz,Cxcl10,Gnb2l1,H2-D1,H2-K1,Rpl13a,Xaf1
GO:0048856	anatomical structure development	32	4912	0.0026	ENSMUSP00000000194,ENSMUSP00000006235,ENSMUSP00000016400,ENSMUSP00000017548,ENSMUSP00000020640,ENSMUSP00000020970,ENSMUSP00000021674,ENSMUSP00000021933,ENSMUSP00000025181,ENSMUSP00000028938,ENSMUSP00000034915,ENSMUSP00000035105,ENSMUSP00000039600,ENSMUSP00000040246,ENSMUSP00000042457,ENSMUSP00000046340,ENSMUSP00000051353,ENSMUSP00000068468,ENSMUSP00000073880,ENSMUSP00000078875,ENSMUSP00000080523,…	Actb,Apoe,B2m,C1qb,Ccl12,Ccl5,Cd63,Cst3,Ctsb,Ctsh,Ctsl,Ctsz,Eef1a1,Fcer1g,Fos,Gnb2l1,Grn,H2-D1,H2-K1,Ifi204,Itgam,Jun,Jund,P2ry12,Psap,Rpl13a,Rpl19,Rpl32,Rps6,Rps7,Rpsa,Rsad2
GO:0048731	system development	28	4072	0.0033	ENSMUSP00000000194,ENSMUSP00000006235,ENSMUSP00000016400,ENSMUSP00000017548,ENSMUSP00000020970,ENSMUSP00000021674,ENSMUSP00000021933,ENSMUSP00000025181,ENSMUSP00000028938,ENSMUSP00000034915,ENSMUSP00000039600,ENSMUSP00000040246,ENSMUSP00000042457,ENSMUSP00000046340,ENSMUSP00000051353,ENSMUSP00000068468,ENSMUSP00000073880,ENSMUSP00000078875,ENSMUSP00000080523,ENSMUSP00000098066,ENSMUSP00000099534,…	Actb,Apoe,B2m,C1qb,Ccl12,Ccl5,Cst3,Ctsb,Ctsh,Ctsl,Ctsz,Eef1a1,Fcer1g,Fos,Grn,H2-D1,H2-K1,Ifi204,Itgam,Jun,P2ry12,Psap,Rpl13a,Rpl19,Rpl32,Rps6,Rps7,Rsad2
GO:0006954	inflammatory response	8	454	0.0034	ENSMUSP00000000194,ENSMUSP00000021860,ENSMUSP00000039600,ENSMUSP00000047646,ENSMUSP00000068468,ENSMUSP00000069418,ENSMUSP00000078875,ENSMUSP00000102711	C4b,Ccl12,Ccl5,Cxcl10,Fcer1g,Itgam,Jun,Ly86
GO:0060548	negative regulation of cell death	12	1004	0.0034	ENSMUSP00000000194,ENSMUSP00000006235,ENSMUSP00000020640,ENSMUSP00000028938,ENSMUSP00000034915,ENSMUSP00000039600,ENSMUSP00000078875,ENSMUSP00000099878,ENSMUSP00000101105,ENSMUSP00000102711,ENSMUSP00000106519,ENSMUSP00000133302	Apoe,Ccl12,Ccl5,Cst3,Ctsb,Ctsh,Fcer1g,Gnb2l1,Jun,Psap,Rps6,Tpt1
GO:0006958	complement activation, classical pathway	3	31	0.0035	ENSMUSP00000040246,ENSMUSP00000048836,ENSMUSP00000069418	C1qa,C1qb,C4b
GO:0048525	negative regulation of viral process	4	81	0.0035	ENSMUSP00000020970,ENSMUSP00000039600,ENSMUSP00000051921,ENSMUSP00000102711	Bst2,Ccl5,Jun,Rsad2
GO:0045321	leukocyte activation	8	464	0.0038	ENSMUSP00000020970,ENSMUSP00000039600,ENSMUSP00000068468,ENSMUSP00000077873,ENSMUSP00000078875,ENSMUSP00000099534,ENSMUSP00000099878,ENSMUSP00000102711	B2m,Ccl5,Fcer1g,Fcgr4,Itgam,Jun,Rps6,Rsad2
GO:0050792	regulation of viral process	5	155	0.0038	ENSMUSP00000020970,ENSMUSP00000039600,ENSMUSP00000051921,ENSMUSP00000102711,ENSMUSP00000133302	Apoe,Bst2,Ccl5,Jun,Rsad2
GO:0009057	macromolecule catabolic process	10	734	0.0041	ENSMUSP00000006235,ENSMUSP00000015667,ENSMUSP00000016400,ENSMUSP00000021933,ENSMUSP00000034915,ENSMUSP00000060082,ENSMUSP00000089800,ENSMUSP00000089801,ENSMUSP00000121203,ENSMUSP00000133302	Apoe,Ctsb,Ctsd,Ctsh,Ctsl,Ctss,Ctsz,Lyz1,Lyz2,Oas2
GO:0043065	positive regulation of apoptotic process	9	601	0.0042	ENSMUSP00000000194,ENSMUSP00000016400,ENSMUSP00000020640,ENSMUSP00000034915,ENSMUSP00000038352,ENSMUSP00000039600,ENSMUSP00000073880,ENSMUSP00000099878,ENSMUSP00000102711	Ccl12,Ccl5,Ctsh,Ctsz,Gnb2l1,Jun,Rps29,Rps6,Rps7
GO:0010977	negative regulation of neuron projection development	5	160	0.0043	ENSMUSP00000016400,ENSMUSP00000025181,ENSMUSP00000099534,ENSMUSP00000133302,ENSMUSP00000134570	Apoe,B2m,Ctsz,H2-D1,H2-K1
GO:0038095	Fc-epsilon receptor signaling pathway	2	6	0.0048	ENSMUSP00000077873,ENSMUSP00000078875	Fcer1g,Fcgr4
GO:0007568	aging	6	259	0.0049	ENSMUSP00000021674,ENSMUSP00000021933,ENSMUSP00000054698,ENSMUSP00000092901,ENSMUSP00000102711,ENSMUSP00000133302	Apoe,Ctsl,Fos,Ifi27l2a,Jun,Jund
GO:0035456	response to interferon-beta	3	37	0.0052	ENSMUSP00000051921,ENSMUSP00000106845,ENSMUSP00000123011	Bst2,Ifi204,Xaf1
GO:0007565	female pregnancy	5	170	0.0053	ENSMUSP00000006235,ENSMUSP00000021674,ENSMUSP00000021933,ENSMUSP00000028938,ENSMUSP00000046340	Cst3,Ctsb,Ctsl,Fos,Grn
GO:0031349	positive regulation of defense response	6	268	0.0056	ENSMUSP00000015667,ENSMUSP00000020970,ENSMUSP00000026571,ENSMUSP00000039600,ENSMUSP00000068468,ENSMUSP00000078875	Ccl5,Ctss,Fcer1g,Irf7,Itgam,Rsad2
GO:0043491	protein kinase B signaling	3	38	0.0056	ENSMUSP00000000194,ENSMUSP00000039600,ENSMUSP00000051353	Ccl12,Ccl5,P2ry12
GO:0051128	regulation of cellular component organization	19	2337	0.0057	ENSMUSP00000000194,ENSMUSP00000016400,ENSMUSP00000020640,ENSMUSP00000021933,ENSMUSP00000025181,ENSMUSP00000028938,ENSMUSP00000042457,ENSMUSP00000046340,ENSMUSP00000047646,ENSMUSP00000051353,ENSMUSP00000051921,ENSMUSP00000078875,ENSMUSP00000099534,ENSMUSP00000100862,ENSMUSP00000102711,ENSMUSP00000115722,ENSMUSP00000123011,ENSMUSP00000133302,ENSMUSP00000134570	Apoe,B2m,Bst2,Ccl12,Cd63,Cst3,Ctsl,Ctsz,Cxcl10,Eef1a1,Fcer1g,Gnb2l1,Grn,H2-D1,H2-K1,Jun,P2ry12,Rpl13a,Xaf1
GO:0000447	endonucleolytic cleavage in ITS1 to separate SSU-rRNA from 5.8S rRNA and LSU-rRNA from tricistronic rRNA transcript (SSU-rRNA, 5.8S rRNA, LSU-rRNA)	2	7	0.0058	ENSMUSP00000035105,ENSMUSP00000058432	Rps21,Rpsa
GO:0048247	lymphocyte chemotaxis	3	40	0.0062	ENSMUSP00000000194,ENSMUSP00000039600,ENSMUSP00000047646	Ccl12,Ccl5,Cxcl10
GO:0009967	positive regulation of signal transduction	14	1433	0.0064	ENSMUSP00000000194,ENSMUSP00000020640,ENSMUSP00000020970,ENSMUSP00000021860,ENSMUSP00000026571,ENSMUSP00000034915,ENSMUSP00000039600,ENSMUSP00000047646,ENSMUSP00000051353,ENSMUSP00000073880,ENSMUSP00000099435,ENSMUSP00000100862,ENSMUSP00000101105,ENSMUSP00000102711	Ccl12,Ccl5,Cd63,Ctsh,Cxcl10,Gnb2l1,Irf7,Jun,Ly86,P2ry12,Psap,Rpl23,Rps7,Rsad2
GO:0002720	positive regulation of cytokine production involved in immune response	3	41	0.0066	ENSMUSP00000020970,ENSMUSP00000078875,ENSMUSP00000099534	B2m,Fcer1g,Rsad2
GO:0045071	negative regulation of viral genome replication	3	41	0.0066	ENSMUSP00000020970,ENSMUSP00000039600,ENSMUSP00000051921	Bst2,Ccl5,Rsad2
GO:0042590	antigen processing and presentation of exogenous peptide antigen via MHC class I	2	8	0.0069	ENSMUSP00000025181,ENSMUSP00000078875	Fcer1g,H2-K1
GO:2000501	regulation of natural killer cell chemotaxis	2	8	0.0069	ENSMUSP00000000194,ENSMUSP00000039600	Ccl12,Ccl5
GO:0030334	regulation of cell migration	10	805	0.0071	ENSMUSP00000000194,ENSMUSP00000020640,ENSMUSP00000034915,ENSMUSP00000039600,ENSMUSP00000047646,ENSMUSP00000051353,ENSMUSP00000051921,ENSMUSP00000100862,ENSMUSP00000102711,ENSMUSP00000133302	Apoe,Bst2,Ccl12,Ccl5,Cd63,Ctsh,Cxcl10,Gnb2l1,Jun,P2ry12
GO:0044085	cellular component biogenesis	18	2213	0.0078	ENSMUSP00000035105,ENSMUSP00000039600,ENSMUSP00000042457,ENSMUSP00000048469,ENSMUSP00000051353,ENSMUSP00000054490,ENSMUSP00000058432,ENSMUSP00000073880,ENSMUSP00000078875,ENSMUSP00000079672,ENSMUSP00000099757,ENSMUSP00000099878,ENSMUSP00000103940,ENSMUSP00000110731,ENSMUSP00000117461,ENSMUSP00000121203,ENSMUSP00000125977,ENSMUSP00000133302	Apoe,Ccl5,Ctsd,Eef1a1,Fcer1g,P2ry12,Rpl10a,Rpl12,Rpl35,Rpl35a,Rps16,Rps21,Rps23,Rps24,Rps6,Rps7,Rps8,Rpsa
GO:0043270	positive regulation of ion transport	6	293	0.0082	ENSMUSP00000000194,ENSMUSP00000015667,ENSMUSP00000039600,ENSMUSP00000047646,ENSMUSP00000051353,ENSMUSP00000133302	Apoe,Ccl12,Ccl5,Ctss,Cxcl10,P2ry12
GO:0032101	regulation of response to external stimulus	9	681	0.0086	ENSMUSP00000000194,ENSMUSP00000015667,ENSMUSP00000021860,ENSMUSP00000039600,ENSMUSP00000047646,ENSMUSP00000051353,ENSMUSP00000068468,ENSMUSP00000078875,ENSMUSP00000133302	Apoe,Ccl12,Ccl5,Ctss,Cxcl10,Fcer1g,Itgam,Ly86,P2ry12
GO:0007275	multicellular organism development	29	4603	0.0087	ENSMUSP00000000194,ENSMUSP00000006235,ENSMUSP00000016400,ENSMUSP00000017548,ENSMUSP00000020640,ENSMUSP00000020970,ENSMUSP00000021674,ENSMUSP00000021933,ENSMUSP00000025181,ENSMUSP00000028938,ENSMUSP00000034915,ENSMUSP00000039600,ENSMUSP00000040246,ENSMUSP00000042457,ENSMUSP00000046340,ENSMUSP00000051353,ENSMUSP00000068468,ENSMUSP00000073880,ENSMUSP00000078875,ENSMUSP00000080523,ENSMUSP00000098066,…	Actb,Apoe,B2m,C1qb,Ccl12,Ccl5,Cst3,Ctsb,Ctsh,Ctsl,Ctsz,Eef1a1,Fcer1g,Fos,Gnb2l1,Grn,H2-D1,H2-K1,Ifi204,Itgam,Jun,P2ry12,Psap,Rpl13a,Rpl19,Rpl32,Rps6,Rps7,Rsad2
GO:0051050	positive regulation of transport	11	987	0.0088	ENSMUSP00000000194,ENSMUSP00000015667,ENSMUSP00000020640,ENSMUSP00000039600,ENSMUSP00000047646,ENSMUSP00000051353,ENSMUSP00000068468,ENSMUSP00000078875,ENSMUSP00000099534,ENSMUSP00000100862,ENSMUSP00000133302	Apoe,B2m,Ccl12,Ccl5,Cd63,Ctss,Cxcl10,Fcer1g,Gnb2l1,Itgam,P2ry12
GO:0038094	Fc-gamma receptor signaling pathway	2	10	0.0093	ENSMUSP00000077873,ENSMUSP00000078875	Fcer1g,Fcgr4
GO:0045637	regulation of myeloid cell differentiation	5	199	0.0093	ENSMUSP00000021674,ENSMUSP00000039600,ENSMUSP00000068468,ENSMUSP00000099534,ENSMUSP00000102711	B2m,Ccl5,Fos,Itgam,Jun
GO:0071495	cellular response to endogenous stimulus	11	997	0.0093	ENSMUSP00000006235,ENSMUSP00000021674,ENSMUSP00000034915,ENSMUSP00000039600,ENSMUSP00000042457,ENSMUSP00000051353,ENSMUSP00000080523,ENSMUSP00000092901,ENSMUSP00000098066,ENSMUSP00000099435,ENSMUSP00000102711	Actb,Ccl5,Ctsb,Ctsh,Eef1a1,Fos,Jun,Jund,P2ry12,Rpl23,Rpl32
GO:1901216	positive regulation of neuron death	4	113	0.0093	ENSMUSP00000016400,ENSMUSP00000021674,ENSMUSP00000068468,ENSMUSP00000102711	Ctsz,Fos,Itgam,Jun
GO:1904667	negative regulation of ubiquitin protein ligase activity	2	10	0.0093	ENSMUSP00000073880,ENSMUSP00000099435	Rpl23,Rps7
GO:0048678	response to axon injury	3	49	0.0095	ENSMUSP00000028938,ENSMUSP00000051353,ENSMUSP00000102711	Cst3,Jun,P2ry12
GO:0050729	positive regulation of inflammatory response	4	116	0.0098	ENSMUSP00000015667,ENSMUSP00000039600,ENSMUSP00000068468,ENSMUSP00000078875	Ccl5,Ctss,Fcer1g,Itgam
GO:0032269	negative regulation of cellular protein metabolic process	11	1020	0.0106	ENSMUSP00000016400,ENSMUSP00000020640,ENSMUSP00000028938,ENSMUSP00000051921,ENSMUSP00000069418,ENSMUSP00000073880,ENSMUSP00000098066,ENSMUSP00000099435,ENSMUSP00000102711,ENSMUSP00000115722,ENSMUSP00000133302	Actb,Apoe,Bst2,C4b,Cst3,Ctsz,Gnb2l1,Jun,Rpl13a,Rpl23,Rps7
GO:0034341	response to interferon-gamma	4	119	0.0106	ENSMUSP00000000194,ENSMUSP00000039600,ENSMUSP00000051921,ENSMUSP00000115722	Bst2,Ccl12,Ccl5,Rpl13a
GO:0043922	negative regulation by host of viral transcription	2	11	0.0106	ENSMUSP00000039600,ENSMUSP00000102711	Ccl5,Jun
GO:0030162	regulation of proteolysis	9	716	0.0112	ENSMUSP00000016400,ENSMUSP00000020640,ENSMUSP00000028938,ENSMUSP00000034915,ENSMUSP00000051921,ENSMUSP00000069418,ENSMUSP00000073880,ENSMUSP00000099435,ENSMUSP00000133302	Apoe,Bst2,C4b,Cst3,Ctsh,Ctsz,Gnb2l1,Rpl23,Rps7
GO:0046686	response to cadmium ion	3	53	0.0113	ENSMUSP00000021674,ENSMUSP00000099534,ENSMUSP00000102711	B2m,Fos,Jun
GO:0035589	G protein-coupled purinergic nucleotide receptor signaling pathway	2	12	0.0118	ENSMUSP00000044730,ENSMUSP00000051353	P2ry12,P2ry13
GO:0045595	regulation of cell differentiation	15	1751	0.0121	ENSMUSP00000016400,ENSMUSP00000021674,ENSMUSP00000025181,ENSMUSP00000039600,ENSMUSP00000042457,ENSMUSP00000046340,ENSMUSP00000047646,ENSMUSP00000051353,ENSMUSP00000068468,ENSMUSP00000092901,ENSMUSP00000099534,ENSMUSP00000102711,ENSMUSP00000106845,ENSMUSP00000133302,ENSMUSP00000134570	Apoe,B2m,Ccl5,Ctsz,Cxcl10,Eef1a1,Fos,Grn,H2-D1,H2-K1,Ifi204,Itgam,Jun,Jund,P2ry12
GO:0060425	lung morphogenesis	3	55	0.0121	ENSMUSP00000016400,ENSMUSP00000034915,ENSMUSP00000115722	Ctsh,Ctsz,Rpl13a
GO:0072376	protein activation cascade	3	55	0.0121	ENSMUSP00000040246,ENSMUSP00000048836,ENSMUSP00000069418	C1qa,C1qb,C4b
GO:0006959	humoral immune response	4	126	0.0122	ENSMUSP00000040246,ENSMUSP00000048836,ENSMUSP00000069418,ENSMUSP00000110886	C1qa,C1qb,C4b,Rpl39
GO:0010819	regulation of T cell chemotaxis	2	13	0.013	ENSMUSP00000039600,ENSMUSP00000047646	Ccl5,Cxcl10
GO:0016998	cell wall macromolecule catabolic process	2	13	0.013	ENSMUSP00000089800,ENSMUSP00000089801	Lyz1,Lyz2
GO:2000026	regulation of multicellular organismal development	16	1961	0.0131	ENSMUSP00000016400,ENSMUSP00000020640,ENSMUSP00000021674,ENSMUSP00000025181,ENSMUSP00000034915,ENSMUSP00000039600,ENSMUSP00000042457,ENSMUSP00000046340,ENSMUSP00000047646,ENSMUSP00000051353,ENSMUSP00000060082,ENSMUSP00000068468,ENSMUSP00000099534,ENSMUSP00000102711,ENSMUSP00000133302,ENSMUSP00000134570	Apoe,B2m,Ccl5,Ctsh,Ctsz,Cxcl10,Eef1a1,Fos,Gnb2l1,Grn,H2-D1,H2-K1,Itgam,Jun,Oas2,P2ry12
GO:0046683	response to organophosphorus	4	130	0.0132	ENSMUSP00000021674,ENSMUSP00000051353,ENSMUSP00000092901,ENSMUSP00000102711	Fos,Jun,Jund,P2ry12
GO:0002521	leukocyte differentiation	6	340	0.0142	ENSMUSP00000020970,ENSMUSP00000068468,ENSMUSP00000078875,ENSMUSP00000099534,ENSMUSP00000099878,ENSMUSP00000102711	B2m,Fcer1g,Itgam,Jun,Rps6,Rsad2
GO:0050678	regulation of epithelial cell proliferation	6	340	0.0142	ENSMUSP00000000194,ENSMUSP00000021933,ENSMUSP00000039600,ENSMUSP00000046340,ENSMUSP00000102711,ENSMUSP00000133302	Apoe,Ccl12,Ccl5,Ctsl,Grn,Jun
GO:1901215	negative regulation of neuron death	5	228	0.0142	ENSMUSP00000000194,ENSMUSP00000020640,ENSMUSP00000039600,ENSMUSP00000102711,ENSMUSP00000133302	Apoe,Ccl12,Ccl5,Gnb2l1,Jun
GO:0007399	nervous system development	17	2181	0.0143	ENSMUSP00000000194,ENSMUSP00000016400,ENSMUSP00000021674,ENSMUSP00000021933,ENSMUSP00000025181,ENSMUSP00000028938,ENSMUSP00000039600,ENSMUSP00000042457,ENSMUSP00000046340,ENSMUSP00000051353,ENSMUSP00000068468,ENSMUSP00000073880,ENSMUSP00000098066,ENSMUSP00000099534,ENSMUSP00000102711,ENSMUSP00000133302,ENSMUSP00000134570	Actb,Apoe,B2m,Ccl12,Ccl5,Cst3,Ctsl,Ctsz,Eef1a1,Fos,Grn,H2-D1,H2-K1,Itgam,Jun,P2ry12,Rps7
GO:0030431	sleep	2	14	0.0143	ENSMUSP00000021674,ENSMUSP00000028938	Cst3,Fos
GO:0042742	defense response to bacterium	5	229	0.0143	ENSMUSP00000025181,ENSMUSP00000078875,ENSMUSP00000089800,ENSMUSP00000089801,ENSMUSP00000110886	Fcer1g,H2-K1,Lyz1,Lyz2,Rpl39
GO:0048246	macrophage chemotaxis	2	14	0.0143	ENSMUSP00000000194,ENSMUSP00000115722	Ccl12,Rpl13a
GO:0043086	negative regulation of catalytic activity	9	765	0.015	ENSMUSP00000020640,ENSMUSP00000028938,ENSMUSP00000044730,ENSMUSP00000051921,ENSMUSP00000069418,ENSMUSP00000073880,ENSMUSP00000098066,ENSMUSP00000099435,ENSMUSP00000133302	Actb,Apoe,Bst2,C4b,Cst3,Gnb2l1,P2ry13,Rpl23,Rps7
GO:0048522	positive regulation of cellular process	29	4827	0.015	ENSMUSP00000000194,ENSMUSP00000006496,ENSMUSP00000016400,ENSMUSP00000020640,ENSMUSP00000020970,ENSMUSP00000021674,ENSMUSP00000021860,ENSMUSP00000026571,ENSMUSP00000028938,ENSMUSP00000034915,ENSMUSP00000038352,ENSMUSP00000039600,ENSMUSP00000042457,ENSMUSP00000046340,ENSMUSP00000047646,ENSMUSP00000051353,ENSMUSP00000068468,ENSMUSP00000073880,ENSMUSP00000078654,ENSMUSP00000078875,ENSMUSP00000092901,…	Apoe,B2m,Ccl12,Ccl5,Cd63,Cst3,Ctsh,Ctsz,Cxcl10,Eef1a1,Fcer1g,Fos,Gnb2l1,Grn,Ifi204,Irf7,Itgam,Jun,Jund,Ly86,P2ry12,Psap,Rpl17,Rpl23,Rps29,Rps6,Rps7,Rps9,Rsad2
GO:0045861	negative regulation of proteolysis	6	350	0.0152	ENSMUSP00000016400,ENSMUSP00000028938,ENSMUSP00000051921,ENSMUSP00000069418,ENSMUSP00000073880,ENSMUSP00000099435	Bst2,C4b,Cst3,Ctsz,Rpl23,Rps7
GO:0051851	modification by host of symbiont morphology or physiology	3	64	0.016	ENSMUSP00000039600,ENSMUSP00000102711,ENSMUSP00000133302	Apoe,Ccl5,Jun
GO:0002687	positive regulation of leukocyte migration	4	143	0.0167	ENSMUSP00000000194,ENSMUSP00000039600,ENSMUSP00000047646,ENSMUSP00000051353	Ccl12,Ccl5,Cxcl10,P2ry12
GO:0042110	T cell activation	5	244	0.0169	ENSMUSP00000020970,ENSMUSP00000068468,ENSMUSP00000078875,ENSMUSP00000099534,ENSMUSP00000099878	B2m,Fcer1g,Itgam,Rps6,Rsad2
GO:0071277	cellular response to calcium ion	3	66	0.0169	ENSMUSP00000021674,ENSMUSP00000092901,ENSMUSP00000102711	Fos,Jun,Jund
GO:0070098	chemokine-mediated signaling pathway	3	67	0.0175	ENSMUSP00000000194,ENSMUSP00000039600,ENSMUSP00000047646	Ccl12,Ccl5,Cxcl10
GO:0065009	regulation of molecular function	21	3081	0.0178	ENSMUSP00000000194,ENSMUSP00000006235,ENSMUSP00000015667,ENSMUSP00000016400,ENSMUSP00000020640,ENSMUSP00000028938,ENSMUSP00000034915,ENSMUSP00000039600,ENSMUSP00000044730,ENSMUSP00000046340,ENSMUSP00000047646,ENSMUSP00000051921,ENSMUSP00000068468,ENSMUSP00000069418,ENSMUSP00000073880,ENSMUSP00000098066,ENSMUSP00000099435,ENSMUSP00000099534,ENSMUSP00000101105,ENSMUSP00000102711,ENSMUSP00000133302	Actb,Apoe,B2m,Bst2,C4b,Ccl12,Ccl5,Cst3,Ctsb,Ctsh,Ctss,Ctsz,Cxcl10,Gnb2l1,Grn,Itgam,Jun,P2ry13,Psap,Rpl23,Rps7
GO:0030100	regulation of endocytosis	5	248	0.0179	ENSMUSP00000020640,ENSMUSP00000078875,ENSMUSP00000099534,ENSMUSP00000100862,ENSMUSP00000133302	Apoe,B2m,Cd63,Fcer1g,Gnb2l1
GO:0097067	cellular response to thyroid hormone stimulus	2	17	0.0179	ENSMUSP00000006235,ENSMUSP00000034915	Ctsb,Ctsh
GO:0014074	response to purine-containing compound	4	148	0.0182	ENSMUSP00000021674,ENSMUSP00000051353,ENSMUSP00000092901,ENSMUSP00000102711	Fos,Jun,Jund,P2ry12
GO:0030335	positive regulation of cell migration	7	500	0.0182	ENSMUSP00000000194,ENSMUSP00000020640,ENSMUSP00000034915,ENSMUSP00000039600,ENSMUSP00000047646,ENSMUSP00000051353,ENSMUSP00000102711	Ccl12,Ccl5,Ctsh,Cxcl10,Gnb2l1,Jun,P2ry12
GO:0032501	multicellular organismal process	33	5888	0.0184	ENSMUSP00000000194,ENSMUSP00000006235,ENSMUSP00000015667,ENSMUSP00000016400,ENSMUSP00000017548,ENSMUSP00000020640,ENSMUSP00000020970,ENSMUSP00000021674,ENSMUSP00000021933,ENSMUSP00000025181,ENSMUSP00000026571,ENSMUSP00000028938,ENSMUSP00000034915,ENSMUSP00000039600,ENSMUSP00000040246,ENSMUSP00000042457,ENSMUSP00000046340,ENSMUSP00000051353,ENSMUSP00000068468,ENSMUSP00000073880,ENSMUSP00000078875,…	Actb,Apoe,B2m,C1qb,Ccl12,Ccl5,Cst3,Ctsb,Ctsh,Ctsl,Ctss,Ctsz,Eef1a1,Fcer1g,Fos,Gnb2l1,Grn,H2-D1,H2-K1,Ifi204,Irf7,Itgam,Jun,Jund,P2ry12,Psap,Rpl13a,Rpl19,Rpl32,Rps6,Rps7,Rsad2,Tpt1
GO:0043900	regulation of multi-organism process	6	369	0.0184	ENSMUSP00000020970,ENSMUSP00000021860,ENSMUSP00000039600,ENSMUSP00000051921,ENSMUSP00000102711,ENSMUSP00000133302	Apoe,Bst2,Ccl5,Jun,Ly86,Rsad2
GO:0050790	regulation of catalytic activity	16	2057	0.0184	ENSMUSP00000000194,ENSMUSP00000006235,ENSMUSP00000020640,ENSMUSP00000028938,ENSMUSP00000034915,ENSMUSP00000039600,ENSMUSP00000044730,ENSMUSP00000051921,ENSMUSP00000068468,ENSMUSP00000069418,ENSMUSP00000073880,ENSMUSP00000098066,ENSMUSP00000099435,ENSMUSP00000101105,ENSMUSP00000102711,ENSMUSP00000133302	Actb,Apoe,Bst2,C4b,Ccl12,Ccl5,Cst3,Ctsb,Ctsh,Gnb2l1,Itgam,Jun,P2ry13,Psap,Rpl23,Rps7
GO:0002726	positive regulation of T cell cytokine production	2	18	0.0193	ENSMUSP00000020970,ENSMUSP00000099534	B2m,Rsad2
GO:0043067	regulation of programmed cell death	13	1495	0.0193	ENSMUSP00000000194,ENSMUSP00000016400,ENSMUSP00000020640,ENSMUSP00000028938,ENSMUSP00000034915,ENSMUSP00000038352,ENSMUSP00000039600,ENSMUSP00000073880,ENSMUSP00000078875,ENSMUSP00000099878,ENSMUSP00000102711,ENSMUSP00000106519,ENSMUSP00000133302	Apoe,Ccl12,Ccl5,Cst3,Ctsh,Ctsz,Fcer1g,Gnb2l1,Jun,Rps29,Rps6,Rps7,Tpt1
GO:0044265	cellular macromolecule catabolic process	8	654	0.0193	ENSMUSP00000006235,ENSMUSP00000015667,ENSMUSP00000016400,ENSMUSP00000021933,ENSMUSP00000034915,ENSMUSP00000060082,ENSMUSP00000089800,ENSMUSP00000089801	Ctsb,Ctsh,Ctsl,Ctss,Ctsz,Lyz1,Lyz2,Oas2
GO:0071222	cellular response to lipopolysaccharide	4	152	0.0193	ENSMUSP00000000194,ENSMUSP00000039600,ENSMUSP00000047646,ENSMUSP00000077873	Ccl12,Ccl5,Cxcl10,Fcgr4
GO:0043269	regulation of ion transport	8	655	0.0194	ENSMUSP00000000194,ENSMUSP00000015667,ENSMUSP00000039600,ENSMUSP00000047646,ENSMUSP00000051353,ENSMUSP00000099534,ENSMUSP00000100862,ENSMUSP00000133302	Apoe,B2m,Ccl12,Ccl5,Cd63,Ctss,Cxcl10,P2ry12
GO:0030217	T cell differentiation	4	154	0.0198	ENSMUSP00000020970,ENSMUSP00000078875,ENSMUSP00000099534,ENSMUSP00000099878	B2m,Fcer1g,Rps6,Rsad2
GO:0030855	epithelial cell differentiation	7	516	0.0204	ENSMUSP00000006235,ENSMUSP00000021933,ENSMUSP00000028938,ENSMUSP00000035105,ENSMUSP00000100862,ENSMUSP00000101105,ENSMUSP00000102711	Cd63,Cst3,Ctsb,Ctsl,Jun,Psap,Rpsa
GO:0031099	regeneration	4	156	0.0204	ENSMUSP00000017548,ENSMUSP00000080523,ENSMUSP00000102711,ENSMUSP00000133302	Apoe,Jun,Rpl19,Rpl32
GO:0033033	negative regulation of myeloid cell apoptotic process	2	19	0.0204	ENSMUSP00000039600,ENSMUSP00000078875	Ccl5,Fcer1g
GO:0010959	regulation of metal ion transport	6	385	0.0206	ENSMUSP00000000194,ENSMUSP00000039600,ENSMUSP00000047646,ENSMUSP00000051353,ENSMUSP00000099534,ENSMUSP00000100862	B2m,Ccl12,Ccl5,Cd63,Cxcl10,P2ry12
GO:0045807	positive regulation of endocytosis	4	157	0.0206	ENSMUSP00000078875,ENSMUSP00000099534,ENSMUSP00000100862,ENSMUSP00000133302	Apoe,B2m,Cd63,Fcer1g
GO:1903201	regulation of oxidative stress-induced cell death	3	74	0.0206	ENSMUSP00000020640,ENSMUSP00000068468,ENSMUSP00000101105	Gnb2l1,Itgam,Psap
GO:0051100	negative regulation of binding	4	159	0.0211	ENSMUSP00000016400,ENSMUSP00000098066,ENSMUSP00000099534,ENSMUSP00000102711	Actb,B2m,Ctsz,Jun
GO:0009725	response to hormone	9	829	0.0214	ENSMUSP00000006235,ENSMUSP00000021674,ENSMUSP00000021933,ENSMUSP00000028938,ENSMUSP00000034915,ENSMUSP00000046340,ENSMUSP00000080523,ENSMUSP00000092901,ENSMUSP00000102711	Cst3,Ctsb,Ctsh,Ctsl,Fos,Grn,Jun,Jund,Rpl32
GO:0033630	positive regulation of cell adhesion mediated by integrin	2	20	0.0214	ENSMUSP00000039600,ENSMUSP00000051353	Ccl5,P2ry12
GO:0090026	positive regulation of monocyte chemotaxis	2	20	0.0214	ENSMUSP00000039600,ENSMUSP00000047646	Ccl5,Cxcl10
GO:0071345	cellular response to cytokine stimulus	8	676	0.0217	ENSMUSP00000000194,ENSMUSP00000039600,ENSMUSP00000047646,ENSMUSP00000060082,ENSMUSP00000078875,ENSMUSP00000103940,ENSMUSP00000106845,ENSMUSP00000115722	Ccl12,Ccl5,Cxcl10,Fcer1g,Ifi204,Oas2,Rpl13a,Rps16
GO:0001774	microglial cell activation	2	21	0.0225	ENSMUSP00000068468,ENSMUSP00000102711	Itgam,Jun
GO:0035994	response to muscle stretch	2	21	0.0225	ENSMUSP00000021674,ENSMUSP00000102711	Fos,Jun
GO:0071248	cellular response to metal ion	4	164	0.0225	ENSMUSP00000021674,ENSMUSP00000092901,ENSMUSP00000099534,ENSMUSP00000102711	B2m,Fos,Jun,Jund
GO:0072678	T cell migration	2	21	0.0225	ENSMUSP00000039600,ENSMUSP00000047646	Ccl5,Cxcl10
GO:0012501	programmed cell death	9	845	0.0229	ENSMUSP00000020640,ENSMUSP00000021933,ENSMUSP00000028938,ENSMUSP00000034915,ENSMUSP00000068468,ENSMUSP00000099878,ENSMUSP00000102711,ENSMUSP00000106845,ENSMUSP00000123011	Cst3,Ctsh,Ctsl,Gnb2l1,Ifi204,Itgam,Jun,Rps6,Xaf1
GO:0030163	protein catabolic process	7	537	0.0229	ENSMUSP00000006235,ENSMUSP00000015667,ENSMUSP00000016400,ENSMUSP00000021933,ENSMUSP00000034915,ENSMUSP00000121203,ENSMUSP00000133302	Apoe,Ctsb,Ctsd,Ctsh,Ctsl,Ctss,Ctsz
GO:0031347	regulation of defense response	7	538	0.023	ENSMUSP00000015667,ENSMUSP00000020970,ENSMUSP00000026571,ENSMUSP00000039600,ENSMUSP00000068468,ENSMUSP00000078875,ENSMUSP00000133302	Apoe,Ccl5,Ctss,Fcer1g,Irf7,Itgam,Rsad2
GO:0030574	collagen catabolic process	2	22	0.0238	ENSMUSP00000006235,ENSMUSP00000015667	Ctsb,Ctss
GO:0032462	regulation of protein homooligomerization	2	22	0.0238	ENSMUSP00000020640,ENSMUSP00000133302	Apoe,Gnb2l1
GO:0060429	epithelium development	10	1020	0.0238	ENSMUSP00000006235,ENSMUSP00000016400,ENSMUSP00000021933,ENSMUSP00000028938,ENSMUSP00000034915,ENSMUSP00000035105,ENSMUSP00000073880,ENSMUSP00000100862,ENSMUSP00000101105,ENSMUSP00000102711	Cd63,Cst3,Ctsb,Ctsh,Ctsl,Ctsz,Jun,Psap,Rps7,Rpsa
GO:1905523	positive regulation of macrophage migration	2	22	0.0238	ENSMUSP00000039600,ENSMUSP00000051353	Ccl5,P2ry12
GO:0010975	regulation of neuron projection development	7	547	0.0246	ENSMUSP00000016400,ENSMUSP00000025181,ENSMUSP00000042457,ENSMUSP00000046340,ENSMUSP00000099534,ENSMUSP00000133302,ENSMUSP00000134570	Apoe,B2m,Ctsz,Eef1a1,Grn,H2-D1,H2-K1
GO:0043254	regulation of protein complex assembly	6	409	0.0251	ENSMUSP00000020640,ENSMUSP00000051353,ENSMUSP00000102711,ENSMUSP00000115722,ENSMUSP00000123011,ENSMUSP00000133302	Apoe,Gnb2l1,Jun,P2ry12,Rpl13a,Xaf1
GO:0035455	response to interferon-alpha	2	23	0.0252	ENSMUSP00000051921,ENSMUSP00000106845	Bst2,Ifi204
GO:0045597	positive regulation of cell differentiation	10	1033	0.0252	ENSMUSP00000021674,ENSMUSP00000039600,ENSMUSP00000042457,ENSMUSP00000046340,ENSMUSP00000051353,ENSMUSP00000068468,ENSMUSP00000092901,ENSMUSP00000102711,ENSMUSP00000106845,ENSMUSP00000133302	Apoe,Ccl5,Eef1a1,Fos,Grn,Ifi204,Itgam,Jun,Jund,P2ry12
GO:0048513	animal organ development	20	3012	0.0252	ENSMUSP00000006235,ENSMUSP00000016400,ENSMUSP00000017548,ENSMUSP00000020970,ENSMUSP00000021674,ENSMUSP00000021933,ENSMUSP00000025181,ENSMUSP00000028938,ENSMUSP00000034915,ENSMUSP00000040246,ENSMUSP00000051353,ENSMUSP00000068468,ENSMUSP00000078875,ENSMUSP00000080523,ENSMUSP00000099534,ENSMUSP00000099878,ENSMUSP00000101105,ENSMUSP00000102711,ENSMUSP00000106845,ENSMUSP00000115722	B2m,C1qb,Cst3,Ctsb,Ctsh,Ctsl,Ctsz,Fcer1g,Fos,H2-K1,Ifi204,Itgam,Jun,P2ry12,Psap,Rpl13a,Rpl19,Rpl32,Rps6,Rsad2
GO:0048870	cell motility	9	862	0.0252	ENSMUSP00000000194,ENSMUSP00000039600,ENSMUSP00000047646,ENSMUSP00000051353,ENSMUSP00000068468,ENSMUSP00000078875,ENSMUSP00000098066,ENSMUSP00000100862,ENSMUSP00000115722	Actb,Ccl12,Ccl5,Cd63,Cxcl10,Fcer1g,Itgam,P2ry12,Rpl13a
GO:0050767	regulation of neurogenesis	9	864	0.0252	ENSMUSP00000016400,ENSMUSP00000025181,ENSMUSP00000039600,ENSMUSP00000042457,ENSMUSP00000046340,ENSMUSP00000051353,ENSMUSP00000099534,ENSMUSP00000133302,ENSMUSP00000134570	Apoe,B2m,Ccl5,Ctsz,Eef1a1,Grn,H2-D1,H2-K1,P2ry12
GO:0071887	leukocyte apoptotic process	2	23	0.0252	ENSMUSP00000068468,ENSMUSP00000099878	Itgam,Rps6
GO:0051049	regulation of transport	14	1782	0.0262	ENSMUSP00000000194,ENSMUSP00000015667,ENSMUSP00000020640,ENSMUSP00000020970,ENSMUSP00000039600,ENSMUSP00000047646,ENSMUSP00000051353,ENSMUSP00000051921,ENSMUSP00000060082,ENSMUSP00000068468,ENSMUSP00000078875,ENSMUSP00000099534,ENSMUSP00000100862,ENSMUSP00000133302	Apoe,B2m,Bst2,Ccl12,Ccl5,Cd63,Ctss,Cxcl10,Fcer1g,Gnb2l1,Itgam,Oas2,P2ry12,Rsad2
GO:0051348	negative regulation of transferase activity	5	288	0.0262	ENSMUSP00000020640,ENSMUSP00000073880,ENSMUSP00000098066,ENSMUSP00000099435,ENSMUSP00000133302	Actb,Apoe,Gnb2l1,Rpl23,Rps7
GO:1901798	positive regulation of signal transduction by p53 class mediator	2	24	0.0262	ENSMUSP00000073880,ENSMUSP00000099435	Rpl23,Rps7
GO:0120035	regulation of plasma membrane bounded cell projection organization	8	712	0.0263	ENSMUSP00000016400,ENSMUSP00000025181,ENSMUSP00000042457,ENSMUSP00000046340,ENSMUSP00000051353,ENSMUSP00000099534,ENSMUSP00000133302,ENSMUSP00000134570	Apoe,B2m,Ctsz,Eef1a1,Grn,H2-D1,H2-K1,P2ry12
GO:0050830	defense response to Gram-positive bacterium	3	86	0.0264	ENSMUSP00000089800,ENSMUSP00000089801,ENSMUSP00000110886	Lyz1,Lyz2,Rpl39
GO:0042127	regulation of cell population proliferation	13	1594	0.0265	ENSMUSP00000000194,ENSMUSP00000006496,ENSMUSP00000016400,ENSMUSP00000021933,ENSMUSP00000028938,ENSMUSP00000034915,ENSMUSP00000039600,ENSMUSP00000046340,ENSMUSP00000047646,ENSMUSP00000092901,ENSMUSP00000099435,ENSMUSP00000102711,ENSMUSP00000133302	Apoe,Ccl12,Ccl5,Cst3,Ctsh,Ctsl,Ctsz,Cxcl10,Grn,Jun,Jund,Rpl23,Rps9
GO:0045664	regulation of neuron differentiation	8	714	0.0265	ENSMUSP00000016400,ENSMUSP00000025181,ENSMUSP00000039600,ENSMUSP00000042457,ENSMUSP00000046340,ENSMUSP00000099534,ENSMUSP00000133302,ENSMUSP00000134570	Apoe,B2m,Ccl5,Ctsz,Eef1a1,Grn,H2-D1,H2-K1
GO:0046697	decidualization	2	25	0.0276	ENSMUSP00000006235,ENSMUSP00000021933	Ctsb,Ctsl
GO:0071276	cellular response to cadmium ion	2	25	0.0276	ENSMUSP00000021674,ENSMUSP00000102711	Fos,Jun
GO:1903206	negative regulation of hydrogen peroxide-induced cell death	2	25	0.0276	ENSMUSP00000020640,ENSMUSP00000101105	Gnb2l1,Psap
GO:0051716	cellular response to stimulus	29	5142	0.0277	ENSMUSP00000000194,ENSMUSP00000006235,ENSMUSP00000020640,ENSMUSP00000021674,ENSMUSP00000021933,ENSMUSP00000028938,ENSMUSP00000034915,ENSMUSP00000039600,ENSMUSP00000042457,ENSMUSP00000044730,ENSMUSP00000047646,ENSMUSP00000051353,ENSMUSP00000060082,ENSMUSP00000068468,ENSMUSP00000077873,ENSMUSP00000078875,ENSMUSP00000080523,ENSMUSP00000092901,ENSMUSP00000098066,ENSMUSP00000099435,ENSMUSP00000099534,…	Actb,Apoe,B2m,Ccl12,Ccl5,Cd63,Cst3,Ctsb,Ctsh,Ctsl,Cxcl10,Eef1a1,Fcer1g,Fcgr4,Fos,Gnb2l1,Ifi204,Itgam,Jun,Jund,Oas2,P2ry12,P2ry13,Psap,Rpl13a,Rpl23,Rpl32,Rps16,Rps6
GO:0051094	positive regulation of developmental process	12	1423	0.0279	ENSMUSP00000020640,ENSMUSP00000021674,ENSMUSP00000034915,ENSMUSP00000039600,ENSMUSP00000042457,ENSMUSP00000046340,ENSMUSP00000051353,ENSMUSP00000068468,ENSMUSP00000092901,ENSMUSP00000102711,ENSMUSP00000106845,ENSMUSP00000133302	Apoe,Ccl5,Ctsh,Eef1a1,Fos,Gnb2l1,Grn,Ifi204,Itgam,Jun,Jund,P2ry12
GO:0019835	cytolysis	2	26	0.0284	ENSMUSP00000089800,ENSMUSP00000089801	Lyz1,Lyz2
GO:0050727	regulation of inflammatory response	5	301	0.0291	ENSMUSP00000015667,ENSMUSP00000039600,ENSMUSP00000068468,ENSMUSP00000078875,ENSMUSP00000133302	Apoe,Ccl5,Ctss,Fcer1g,Itgam
GO:0000470	maturation of LSU-rRNA	2	27	0.0297	ENSMUSP00000048469,ENSMUSP00000079672	Rpl10a,Rpl35
GO:0006414	translational elongation	2	27	0.0297	ENSMUSP00000020640,ENSMUSP00000042457	Eef1a1,Gnb2l1
GO:0051591	response to cAMP	3	93	0.0297	ENSMUSP00000021674,ENSMUSP00000092901,ENSMUSP00000102711	Fos,Jun,Jund
GO:0060008	Sertoli cell differentiation	2	27	0.0297	ENSMUSP00000021933,ENSMUSP00000028938	Cst3,Ctsl
GO:0008284	positive regulation of cell population proliferation	9	913	0.0311	ENSMUSP00000006496,ENSMUSP00000016400,ENSMUSP00000028938,ENSMUSP00000034915,ENSMUSP00000039600,ENSMUSP00000046340,ENSMUSP00000047646,ENSMUSP00000099435,ENSMUSP00000102711	Ccl5,Cst3,Ctsh,Ctsz,Cxcl10,Grn,Jun,Rpl23,Rps9
GO:0043302	positive regulation of leukocyte degranulation	2	28	0.0311	ENSMUSP00000068468,ENSMUSP00000078875	Fcer1g,Itgam
GO:0022008	neurogenesis	13	1650	0.0316	ENSMUSP00000000194,ENSMUSP00000016400,ENSMUSP00000025181,ENSMUSP00000039600,ENSMUSP00000042457,ENSMUSP00000046340,ENSMUSP00000051353,ENSMUSP00000068468,ENSMUSP00000098066,ENSMUSP00000099534,ENSMUSP00000102711,ENSMUSP00000133302,ENSMUSP00000134570	Actb,Apoe,B2m,Ccl12,Ccl5,Ctsz,Eef1a1,Grn,H2-D1,H2-K1,Itgam,Jun,P2ry12
GO:0002675	positive regulation of acute inflammatory response	2	29	0.0323	ENSMUSP00000039600,ENSMUSP00000078875	Ccl5,Fcer1g
GO:0019221	cytokine-mediated signaling pathway	5	313	0.0323	ENSMUSP00000000194,ENSMUSP00000039600,ENSMUSP00000047646,ENSMUSP00000060082,ENSMUSP00000078875	Ccl12,Ccl5,Cxcl10,Fcer1g,Oas2
GO:0045672	positive regulation of osteoclast differentiation	2	29	0.0323	ENSMUSP00000021674,ENSMUSP00000039600	Ccl5,Fos
GO:0050920	regulation of chemotaxis	4	195	0.0323	ENSMUSP00000000194,ENSMUSP00000039600,ENSMUSP00000047646,ENSMUSP00000051353	Ccl12,Ccl5,Cxcl10,P2ry12
GO:0071346	cellular response to interferon-gamma	3	97	0.0323	ENSMUSP00000000194,ENSMUSP00000039600,ENSMUSP00000115722	Ccl12,Ccl5,Rpl13a
GO:1902895	positive regulation of pri-miRNA transcription by RNA polymerase II	2	29	0.0323	ENSMUSP00000021674,ENSMUSP00000102711	Fos,Jun
GO:0016477	cell migration	8	758	0.0328	ENSMUSP00000000194,ENSMUSP00000039600,ENSMUSP00000047646,ENSMUSP00000051353,ENSMUSP00000068468,ENSMUSP00000078875,ENSMUSP00000100862,ENSMUSP00000115722	Ccl12,Ccl5,Cd63,Cxcl10,Fcer1g,Itgam,P2ry12,Rpl13a
GO:0042493	response to drug	9	926	0.0328	ENSMUSP00000021674,ENSMUSP00000028938,ENSMUSP00000051353,ENSMUSP00000058368,ENSMUSP00000080523,ENSMUSP00000092901,ENSMUSP00000098066,ENSMUSP00000099534,ENSMUSP00000102711	Actb,B2m,Cst3,Fos,Jun,Jund,P2ry12,Rpl18a,Rpl32
GO:1902533	positive regulation of intracellular signal transduction	9	927	0.0329	ENSMUSP00000000194,ENSMUSP00000020640,ENSMUSP00000039600,ENSMUSP00000047646,ENSMUSP00000051353,ENSMUSP00000073880,ENSMUSP00000099435,ENSMUSP00000101105,ENSMUSP00000102711	Ccl12,Ccl5,Cxcl10,Gnb2l1,Jun,P2ry12,Psap,Rpl23,Rps7
GO:0031102	neuron projection regeneration	2	30	0.0335	ENSMUSP00000102711,ENSMUSP00000133302	Apoe,Jun
GO:0042981	regulation of apoptotic process	12	1476	0.0335	ENSMUSP00000000194,ENSMUSP00000016400,ENSMUSP00000020640,ENSMUSP00000034915,ENSMUSP00000038352,ENSMUSP00000039600,ENSMUSP00000073880,ENSMUSP00000078875,ENSMUSP00000099878,ENSMUSP00000102711,ENSMUSP00000106519,ENSMUSP00000133302	Apoe,Ccl12,Ccl5,Ctsh,Ctsz,Fcer1g,Gnb2l1,Jun,Rps29,Rps6,Rps7,Tpt1
GO:1903203	regulation of oxidative stress-induced neuron death	2	30	0.0335	ENSMUSP00000020640,ENSMUSP00000068468	Gnb2l1,Itgam
GO:0032091	negative regulation of protein binding	3	103	0.0363	ENSMUSP00000016400,ENSMUSP00000098066,ENSMUSP00000099534	Actb,B2m,Ctsz
GO:0002888	positive regulation of myeloid leukocyte mediated immunity	2	32	0.0369	ENSMUSP00000068468,ENSMUSP00000078875	Fcer1g,Itgam
GO:0031663	lipopolysaccharide-mediated signaling pathway	2	32	0.0369	ENSMUSP00000000194,ENSMUSP00000039600	Ccl12,Ccl5
GO:0060441	epithelial tube branching involved in lung morphogenesis	2	32	0.0369	ENSMUSP00000016400,ENSMUSP00000034915	Ctsh,Ctsz
GO:2000406	positive regulation of T cell migration	2	32	0.0369	ENSMUSP00000039600,ENSMUSP00000047646	Ccl5,Cxcl10
GO:0009636	response to toxic substance	6	471	0.0384	ENSMUSP00000021674,ENSMUSP00000028938,ENSMUSP00000039600,ENSMUSP00000098066,ENSMUSP00000102711,ENSMUSP00000133302	Actb,Apoe,Ccl5,Cst3,Fos,Jun
GO:0010543	regulation of platelet activation	2	33	0.0384	ENSMUSP00000078875,ENSMUSP00000133302	Apoe,Fcer1g
GO:0045123	cellular extravasation	2	33	0.0384	ENSMUSP00000039600,ENSMUSP00000068468	Ccl5,Itgam
GO:0097421	liver regeneration	2	33	0.0384	ENSMUSP00000017548,ENSMUSP00000080523	Rpl19,Rpl32
GO:0071407	cellular response to organic cyclic compound	6	475	0.0393	ENSMUSP00000000194,ENSMUSP00000039600,ENSMUSP00000044730,ENSMUSP00000051353,ENSMUSP00000080523,ENSMUSP00000098066	Actb,Ccl12,Ccl5,P2ry12,P2ry13,Rpl32
GO:0006911	phagocytosis, engulfment	2	34	0.0397	ENSMUSP00000068468,ENSMUSP00000078875	Fcer1g,Itgam
GO:0010039	response to iron ion	2	34	0.0397	ENSMUSP00000048836,ENSMUSP00000099534	B2m,C1qa
GO:0010632	regulation of epithelial cell migration	4	212	0.0397	ENSMUSP00000034915,ENSMUSP00000100862,ENSMUSP00000102711,ENSMUSP00000133302	Apoe,Cd63,Ctsh,Jun
GO:0010038	response to metal ion	5	344	0.0431	ENSMUSP00000021674,ENSMUSP00000048836,ENSMUSP00000092901,ENSMUSP00000099534,ENSMUSP00000102711	B2m,C1qa,Fos,Jun,Jund
GO:0051093	negative regulation of developmental process	9	979	0.0431	ENSMUSP00000016400,ENSMUSP00000025181,ENSMUSP00000028938,ENSMUSP00000047646,ENSMUSP00000051353,ENSMUSP00000099534,ENSMUSP00000106519,ENSMUSP00000133302,ENSMUSP00000134570	Apoe,B2m,Cst3,Ctsz,Cxcl10,H2-D1,H2-K1,P2ry12,Tpt1
GO:0002573	myeloid leukocyte differentiation	3	113	0.0439	ENSMUSP00000068468,ENSMUSP00000078875,ENSMUSP00000102711	Fcer1g,Itgam,Jun
GO:0006915	apoptotic process	8	809	0.0439	ENSMUSP00000020640,ENSMUSP00000028938,ENSMUSP00000034915,ENSMUSP00000068468,ENSMUSP00000099878,ENSMUSP00000102711,ENSMUSP00000106845,ENSMUSP00000123011	Cst3,Ctsh,Gnb2l1,Ifi204,Itgam,Jun,Rps6,Xaf1
GO:0044403	symbiont process	4	220	0.0442	ENSMUSP00000006235,ENSMUSP00000039600,ENSMUSP00000102711,ENSMUSP00000133302	Apoe,Ccl5,Ctsb,Jun
GO:0080134	regulation of response to stress	10	1167	0.0444	ENSMUSP00000015667,ENSMUSP00000020640,ENSMUSP00000020970,ENSMUSP00000026571,ENSMUSP00000039600,ENSMUSP00000068468,ENSMUSP00000078875,ENSMUSP00000101105,ENSMUSP00000106519,ENSMUSP00000133302	Apoe,Ccl5,Ctss,Fcer1g,Gnb2l1,Irf7,Itgam,Psap,Rsad2,Tpt1
GO:0002253	activation of immune response	4	221	0.0447	ENSMUSP00000040246,ENSMUSP00000048836,ENSMUSP00000069418,ENSMUSP00000078875	C1qa,C1qb,C4b,Fcer1g
GO:0050789	regulation of biological process	45	9594	0.0447	ENSMUSP00000000194,ENSMUSP00000006235,ENSMUSP00000006496,ENSMUSP00000015667,ENSMUSP00000016400,ENSMUSP00000020640,ENSMUSP00000020970,ENSMUSP00000021674,ENSMUSP00000021860,ENSMUSP00000021933,ENSMUSP00000025181,ENSMUSP00000026571,ENSMUSP00000028938,ENSMUSP00000034915,ENSMUSP00000038352,ENSMUSP00000039600,ENSMUSP00000040246,ENSMUSP00000042457,ENSMUSP00000044730,ENSMUSP00000046340,ENSMUSP00000047646,…	Actb,Apoe,B2m,Bst2,C1qa,C1qb,C4b,Ccl12,Ccl5,Cd63,Cst3,Ctsb,Ctsh,Ctsl,Ctss,Ctsz,Cxcl10,Eef1a1,Fcer1g,Fcgr4,Fos,Gnb2l1,Grn,H2-D1,H2-K1,Ifi204,Irf7,Itgam,Jun,Jund,Ly86,Oas2,P2ry12,P2ry13,Psap,Rpl13a,Rpl17,Rpl23,Rps29,Rps6,Rps7,Rps9,Rsad2,Tpt1,Xaf1
GO:0060627	regulation of vesicle-mediated transport	6	492	0.0447	ENSMUSP00000020640,ENSMUSP00000068468,ENSMUSP00000078875,ENSMUSP00000099534,ENSMUSP00000100862,ENSMUSP00000133302	Apoe,B2m,Cd63,Fcer1g,Gnb2l1,Itgam
GO:0009991	response to extracellular stimulus	6	493	0.0448	ENSMUSP00000021674,ENSMUSP00000021933,ENSMUSP00000028938,ENSMUSP00000051353,ENSMUSP00000102711,ENSMUSP00000133302	Apoe,Cst3,Ctsl,Fos,Jun,P2ry12
GO:0002262	myeloid cell homeostasis	3	118	0.0475	ENSMUSP00000068468,ENSMUSP00000099878,ENSMUSP00000125977	Itgam,Rps24,Rps6
GO:0010035	response to inorganic substance	6	505	0.0484	ENSMUSP00000021674,ENSMUSP00000028938,ENSMUSP00000048836,ENSMUSP00000092901,ENSMUSP00000099534,ENSMUSP00000102711	B2m,C1qa,Cst3,Fos,Jun,Jund
GO:0030099	myeloid cell differentiation	4	229	0.0484	ENSMUSP00000068468,ENSMUSP00000078875,ENSMUSP00000099878,ENSMUSP00000102711	Fcer1g,Itgam,Jun,Rps6
GO:0042177	negative regulation of protein catabolic process	3	119	0.0484	ENSMUSP00000028938,ENSMUSP00000073880,ENSMUSP00000099435	Cst3,Rpl23,Rps7
GO:0043393	regulation of protein binding	4	229	0.0484	ENSMUSP00000016400,ENSMUSP00000098066,ENSMUSP00000099534,ENSMUSP00000133302	Actb,Apoe,B2m,Ctsz
GO:0042176	regulation of protein catabolic process	5	360	0.0485	ENSMUSP00000020640,ENSMUSP00000028938,ENSMUSP00000073880,ENSMUSP00000099435,ENSMUSP00000133302	Apoe,Cst3,Gnb2l1,Rpl23,Rps7
GO:0032963	collagen metabolic process	2	40	0.0496	ENSMUSP00000006235,ENSMUSP00000015667	Ctsb,Ctss
